# Supplementary material for: 3-(4-Amino-3-phenyl-5-sulfanyl­idene-4,5-dihydro-1H-1,2,4-triazol-1-yl)-3-(2-chloro­phen­yl)-1-phenyl­propan-1-one
Source: Acta Crystallogr Sect E Struct Rep Online. 2011 Jun 25;67(Pt 7):o1794. doi: 10.1107/S1600536811023750 (PMC3152103; doi:10.1107/S1600536811023750)
Supplement: Supplementary file 2 [file e-67-o1794-Isup2.hkl]

# 
# h,k,l, Fc-squared, Fo-squared, sigma(Fo-squared) and status flag 
# 
data_I
_shelx_title ' shelx in P-1' 
_shelx_refln_list_code          4 
_shelx_F_calc_maximum      113.57 
_exptl_crystal_F_000       452.00 
_reflns_d_resolution_high  0.7601 
 
loop_ 
 _symmetry_equiv_pos_as_xyz 
 'x, y, z' 
 '-x, -y, -z' 
 
_cell_length_a    10.5590 
_cell_length_b    10.7873 
_cell_length_c    10.8355 
_cell_angle_alpha  99.582 
_cell_angle_beta   96.638 
_cell_angle_gamma 115.267 
 
_shelx_F_squared_multiplier     1.000 
 
loop_ 
 _refln_index_h 
 _refln_index_k 
 _refln_index_l 
 _refln_F_squared_calc 
 _refln_F_squared_meas 
 _refln_F_squared_sigma 
 _refln_observed_status 
   1   0   0     2978.07     3007.49     29.10 o 
   2   0   0     9918.64     9894.15    184.44 o 
   3   0   0     4417.21     4648.37     44.31 o 
   4   0   0     1027.88      962.37     14.42 o 
   5   0   0       15.02       32.00      3.26 o 
   6   0   0       38.46       31.37      3.52 o 
   7   0   0      194.80      176.46      9.28 o 
   8   0   0      109.72       94.72      7.57 o 
   9   0   0       94.83       86.38      6.83 o 
  10   0   0        0.06        1.91      3.60 o 
  11   0   0       42.65       53.77      9.77 o 
  12   0   0      134.51      149.06     15.03 o 
 -12   1   0       11.34        8.59      7.14 o 
 -11   1   0      112.65      127.52      9.63 o 
 -10   1   0       53.79       66.89      6.30 o 
  -9   1   0      153.80      155.62     11.14 o 
  -8   1   0       10.45       12.26      7.34 o 
  -7   1   0      405.15      430.23     14.19 o 
  -6   1   0       79.13       63.48      3.95 o 
  -5   1   0      265.09      291.88      8.92 o 
  -4   1   0       48.07       42.24      1.97 o 
  -3   1   0      207.64      185.70      2.95 o 
  -2   1   0      659.86      664.97     13.06 o 
  -1   1   0     1126.92     1210.52     12.62 o 
   0   1   0     1962.03     2102.58     53.18 o 
   1   1   0     3698.42     3918.27     73.59 o 
   2   1   0      676.89      626.06     21.95 o 
   3   1   0     1980.61     1858.28     80.90 o 
   4   1   0     2190.50     2279.90     48.22 o 
   5   1   0      131.31      127.43      5.22 o 
   6   1   0       45.84       47.61      5.40 o 
   7   1   0       17.88       23.71      9.10 o 
   8   1   0       60.94       54.27      5.80 o 
   9   1   0      113.36       98.26      7.80 o 
  10   1   0       42.18       44.40      5.73 o 
  11   1   0       18.12       16.91     15.13 o 
 -13   2   0        9.14        6.67      6.51 o 
 -12   2   0       41.50       42.81      5.63 o 
 -11   2   0       91.62       95.64      7.98 o 
 -10   2   0      106.73      110.08      6.97 o 
  -9   2   0      133.00      151.32     10.52 o 
  -8   2   0       10.13       14.32      6.27 o 
  -7   2   0       56.15       51.07      5.02 o 
  -6   2   0     1335.21     1314.93     24.53 o 
  -5   2   0       79.94       74.96      3.24 o 
  -4   2   0       42.35       40.64      1.75 o 
  -3   2   0     3432.76     3654.80     40.52 o 
  -2   2   0      951.58      995.17     19.32 o 
  -1   2   0     2693.39     2965.56     29.42 o 
   0   2   0      434.49      421.31      7.51 o 
   1   2   0     1394.50     1320.18     18.75 o 
   2   2   0     2367.35     2456.81     52.13 o 
   3   2   0     5074.78     5882.93    255.92 o 
   4   2   0      158.63      126.13      5.28 o 
   5   2   0     1115.37     1200.08     38.89 o 
   6   2   0       22.12       25.79     12.19 o 
   7   2   0        0.22        1.76      2.47 o 
   8   2   0       10.75       15.01      8.54 o 
   9   2   0      207.24      192.47     15.17 o 
  10   2   0       12.53        4.62      4.30 o 
  11   2   0       43.21       47.17      8.56 o 
 -13   3   0       17.24       14.93     14.59 o 
 -12   3   0      281.84      315.84     13.04 o 
 -11   3   0       11.84       12.61      5.48 o 
 -10   3   0        3.14        2.69      2.67 o 
  -9   3   0      800.54      773.25     24.62 o 
  -8   3   0      776.69      781.45     24.39 o 
  -7   3   0      150.33      123.36      8.18 o 
  -6   3   0      467.19      442.88     10.67 o 
  -5   3   0       66.22       52.47      2.85 o 
  -4   3   0      222.80      207.23      5.44 o 
  -3   3   0     4623.38     5118.46     95.10 o 
  -2   3   0     3796.30     4044.53     40.45 o 
  -1   3   0      356.79      348.80      4.15 o 
   0   3   0      441.48      436.90      4.79 o 
   1   3   0      124.23      117.47      2.83 o 
   2   3   0     1077.61     1106.65     16.67 o 
   3   3   0       82.17       73.28      4.93 o 
   4   3   0       21.77       20.91      3.97 o 
   5   3   0        0.04        2.93      2.45 o 
   6   3   0       78.75       80.48      5.81 o 
   7   3   0        0.07        1.02      2.00 o 
   8   3   0       91.22       68.28      7.06 o 
   9   3   0        4.04        4.59      3.48 o 
  10   3   0        6.47        5.24      8.80 o 
 -13   4   0      220.76      257.19     24.29 o 
 -12   4   0       57.55       52.10      5.64 o 
 -11   4   0       43.07       42.51      7.92 o 
 -10   4   0        1.90        2.23      1.93 o 
  -9   4   0      278.60      271.59     17.30 o 
  -8   4   0     1140.09     1145.30     33.13 o 
  -7   4   0       53.00       60.24      5.12 o 
  -6   4   0       57.16       56.09      3.14 o 
  -5   4   0     2342.59     2468.58     72.26 o 
  -4   4   0      126.50      153.97      4.46 o 
  -3   4   0       29.36       31.53      2.14 o 
  -2   4   0       69.67       59.71      2.10 o 
  -1   4   0      297.48      283.27      7.03 o 
   0   4   0     1372.98     1458.16     19.55 o 
   1   4   0      215.56      196.61      5.97 o 
   2   4   0     2988.94     3179.90     45.72 o 
   3   4   0       17.17       15.35      7.08 o 
   4   4   0        7.64        6.45      3.32 o 
   5   4   0       67.84       71.80      6.54 o 
   6   4   0      296.87      252.93     15.24 o 
   7   4   0       56.13       45.08      5.24 o 
   8   4   0      105.69      101.09      7.28 o 
   9   4   0       98.26      116.36      8.59 o 
 -13   5   0      449.04      465.74     23.77 o 
 -12   5   0      347.00      375.29     14.07 o 
 -11   5   0       52.32       51.59      9.95 o 
 -10   5   0      251.27      262.14     15.85 o 
  -9   5   0      149.65      149.67     10.85 o 
  -8   5   0      148.57      139.79      9.03 o 
  -7   5   0        2.19        9.72      3.92 o 
  -6   5   0      143.93      145.80      6.64 o 
  -5   5   0        1.35       16.18      3.00 o 
  -4   5   0       85.43      111.05      4.31 o 
  -3   5   0      299.93      306.07      6.59 o 
  -2   5   0      257.80      249.78      5.71 o 
  -1   5   0      916.98      928.01     20.96 o 
   0   5   0      535.60      504.06     10.64 o 
   1   5   0       26.16       25.20      3.51 o 
   2   5   0     1024.19     1025.24     39.96 o 
   3   5   0       32.90       27.19      5.15 o 
   4   5   0      170.60      155.89     10.32 o 
   5   5   0      120.11      109.09      8.51 o 
   6   5   0       36.06       32.26      5.59 o 
   7   5   0       63.76       46.84      5.98 o 
   8   5   0       17.82       17.13     13.87 o 
   9   5   0        4.64        4.62      6.12 o 
 -13   6   0       95.29       94.37      7.45 o 
 -12   6   0        8.60        8.76      6.10 o 
 -11   6   0       23.11       23.93     11.13 o 
 -10   6   0      119.37      104.87      8.34 o 
  -9   6   0        0.95        2.49      2.03 o 
  -8   6   0      105.86      105.82      7.45 o 
  -7   6   0      347.59      351.63     12.43 o 
  -6   6   0       36.14       39.92      5.87 o 
  -5   6   0      160.42      193.14      6.67 o 
  -4   6   0       14.65        8.48      2.86 o 
  -3   6   0       46.54       53.38      4.25 o 
  -2   6   0      242.69      269.88      8.76 o 
  -1   6   0      831.17      853.61     19.98 o 
   0   6   0      300.41      297.86     11.05 o 
   1   6   0        0.12        1.37      3.36 o 
   2   6   0      283.67      270.08     11.40 o 
   3   6   0      290.01      284.54     15.65 o 
   4   6   0        3.35        3.54      2.61 o 
   5   6   0       44.58       33.96      6.17 o 
   6   6   0       70.55       73.79      7.24 o 
   7   6   0        5.06        8.23      5.51 o 
   8   6   0        0.19        2.32      3.92 o 
 -13   7   0       50.24       54.80      6.32 o 
 -12   7   0       31.61       32.32      6.52 o 
 -11   7   0      711.20      734.77     30.88 o 
 -10   7   0      564.11      576.21     22.94 o 
  -9   7   0       14.40       13.44      5.41 o 
  -8   7   0       77.79       78.05      5.08 o 
  -7   7   0      494.89      496.25     20.27 o 
  -6   7   0      141.03      123.60      5.63 o 
  -5   7   0       65.68       59.77      5.35 o 
  -4   7   0      543.88      516.58     13.18 o 
  -3   7   0       86.85       78.15      5.33 o 
  -2   7   0        1.73        1.00      1.39 o 
  -1   7   0      211.41      217.58     10.67 o 
   0   7   0      512.36      503.55     23.46 o 
   1   7   0       46.34       44.65      6.68 o 
   2   7   0        8.51       10.41      4.35 o 
   3   7   0       47.86       44.38      5.26 o 
   4   7   0      352.42      316.58     19.13 o 
   5   7   0       16.50       19.67     11.67 o 
   6   7   0        0.03        1.32      3.18 o 
   7   7   0       96.63      109.16     10.76 o 
 -13   8   0       43.06       33.22     18.17 o 
 -12   8   0       31.04       31.04      6.36 o 
 -11   8   0        1.86        2.51      2.33 o 
 -10   8   0        2.17        1.78      2.68 o 
  -9   8   0        3.80        3.61      1.77 o 
  -8   8   0       21.02       20.50      7.65 o 
  -7   8   0       53.61       43.96      4.40 o 
  -6   8   0       13.20       13.54      4.74 o 
  -5   8   0      753.02      732.69     22.60 o 
  -4   8   0       47.65       44.94      3.59 o 
  -3   8   0      155.23      149.26      9.22 o 
  -2   8   0      404.51      421.62     15.91 o 
  -1   8   0       12.09       17.39      7.31 o 
   0   8   0       61.50       61.83      6.65 o 
   1   8   0        6.32       10.03      4.41 o 
   2   8   0        0.05        1.58      3.02 o 
   3   8   0        0.02        1.17      3.27 o 
   4   8   0        7.69        5.47      4.13 o 
   5   8   0       29.14       28.71     13.28 o 
   6   8   0        7.64        6.17      4.75 o 
 -13   9   0       42.87       33.15      9.79 o 
 -12   9   0        0.32        2.27      3.32 o 
 -11   9   0       36.62       41.28      5.93 o 
 -10   9   0      592.38      568.68     23.90 o 
  -9   9   0      157.37      155.94      8.52 o 
  -8   9   0       19.04       16.74      3.21 o 
  -7   9   0      227.63      229.40     13.15 o 
  -6   9   0      522.73      523.58     18.01 o 
  -5   9   0      199.82      194.40     13.42 o 
  -4   9   0      620.48      571.67     21.15 o 
  -3   9   0       35.54       32.55      5.43 o 
  -2   9   0      230.14      256.94     14.04 o 
  -1   9   0       48.97       59.33      7.91 o 
   0   9   0      210.89      203.09     13.49 o 
   1   9   0      477.12      509.17     29.24 o 
   2   9   0      166.26      170.97     12.28 o 
   3   9   0        4.15        3.65      2.80 o 
   4   9   0      200.33      212.65     14.21 o 
   5   9   0      150.34      135.03     11.38 o 
 -13  10   0      598.04      614.37     38.04 o 
 -12  10   0       34.90       32.82     23.97 o 
 -11  10   0       77.44       72.88      8.43 o 
 -10  10   0       79.35      102.24      9.23 o 
  -9  10   0       16.42       18.39      9.83 o 
  -8  10   0       29.18       27.32      4.21 o 
  -7  10   0       16.54       15.22      6.75 o 
  -6  10   0       24.47       18.68      3.53 o 
  -5  10   0      178.66      180.65     12.14 o 
  -4  10   0      397.96      377.65     16.30 o 
  -3  10   0        3.07        3.45      2.79 o 
  -2  10   0      393.28      381.79     17.40 o 
  -1  10   0      156.39      147.90      9.27 o 
   0  10   0        3.63        3.46      2.40 o 
   1  10   0        0.93        3.34      3.55 o 
   2  10   0       39.09       46.93      6.67 o 
   3  10   0        3.49        2.50      2.95 o 
   4  10   0       79.68       80.54      8.29 o 
 -12  11   0       41.54       45.76      9.00 o 
 -11  11   0       28.21       15.34     11.14 o 
 -10  11   0       42.73       55.81     10.32 o 
  -9  11   0      106.76      105.32     10.45 o 
  -8  11   0      250.95      250.88     22.23 o 
  -7  11   0       50.89       51.45      9.52 o 
  -6  11   0       49.56       46.77      5.77 o 
  -5  11   0      450.78      445.27     24.87 o 
  -4  11   0      202.88      199.63     12.01 o 
  -3  11   0       10.26       12.16      6.81 o 
  -2  11   0      239.48      233.57     17.73 o 
  -1  11   0      571.09      551.88     26.04 o 
   0  11   0       92.45       90.33      8.51 o 
   1  11   0        1.49        2.39      3.73 o 
   2  11   0      166.42      167.24     14.72 o 
 -11  12   0       63.96       60.98      7.92 o 
 -10  12   0       64.53       57.74      8.12 o 
  -9  12   0       48.10       42.86     25.15 o 
  -8  12   0      155.13      147.70     13.26 o 
  -7  12   0       33.36       41.85     40.83 o 
  -6  12   0        0.72        3.00      3.01 o 
  -5  12   0       13.39       17.85     16.11 o 
  -4  12   0       56.21       53.52     32.54 o 
  -3  12   0        2.47        1.71      2.10 o 
  -2  12   0       37.44       36.41      7.40 o 
  -1  12   0        0.38        0.96      2.45 o 
   0  12   0        7.17        3.96      3.10 o 
 -10  13   0        0.07        0.59      3.27 o 
  -9  13   0       15.69       12.21     13.50 o 
  -8  13   0       24.03       18.55     18.32 o 
  -7  13   0      281.93      289.09     22.19 o 
  -6  13   0       90.36       93.07     11.14 o 
  -5  13   0       52.19       57.33      8.94 o 
  -4  13   0      172.91      193.84     17.82 o 
  -3  13   0       78.15       81.02     11.07 o 
  -2  13   0       11.75       12.61      9.86 o 
   5 -14   1        4.29        2.03      6.13 o 
   6 -14   1        3.45        4.17      7.92 o 
   7 -14   1        3.57        1.29      3.21 o 
   1 -13   1       51.93       47.66     11.01 o 
   2 -13   1      106.15      109.51     16.21 o 
   3 -13   1        7.20        5.48      5.46 o 
   4 -13   1       67.97       68.25     12.18 o 
   5 -13   1      183.65      180.32     17.48 o 
   6 -13   1       63.83       57.68      8.33 o 
   7 -13   1        0.79        0.47      4.78 o 
   8 -13   1       26.12       18.32     17.17 o 
   9 -13   1       78.08       87.13     11.77 o 
  10 -13   1        0.97       -0.20      6.96 o 
  -1 -12   1        3.33        5.66      4.32 o 
   0 -12   1       49.43       48.69      8.70 o 
   1 -12   1      146.07      143.02     10.94 o 
   2 -12   1      152.22      147.00      9.63 o 
   3 -12   1        2.05        2.24      3.08 o 
   4 -12   1       87.55       83.02      8.42 o 
   5 -12   1       92.81       83.01      7.75 o 
   6 -12   1        4.04        8.31      8.40 o 
   7 -12   1       24.89       18.25     16.16 o 
   8 -12   1      120.84      142.11     12.21 o 
   9 -12   1       28.47       36.17      8.14 o 
  10 -12   1        0.71        1.94      4.10 o 
  11 -12   1        1.17        0.93      3.27 o 
  -2 -11   1       40.15       24.26     18.59 o 
  -1 -11   1        9.13        5.51      3.66 o 
   0 -11   1       41.05       42.90     12.72 o 
   1 -11   1       22.40       17.55      9.82 o 
   2 -11   1       82.34       80.28      6.71 o 
   3 -11   1       31.93       35.39      8.99 o 
   4 -11   1       92.76       95.93      8.44 o 
   5 -11   1      333.42      329.48     19.81 o 
   6 -11   1      179.29      189.62      9.69 o 
   7 -11   1       56.86       61.69      5.78 o 
   8 -11   1        2.73        5.90      4.78 o 
   9 -11   1      318.43      315.73     26.63 o 
  10 -11   1       85.51       90.88      8.80 o 
  11 -11   1        5.95        3.56      4.70 o 
  12 -11   1      242.84      273.74     21.09 o 
  -4 -10   1       97.24      105.41     10.41 o 
  -3 -10   1       53.67       59.71      8.26 o 
  -2 -10   1      193.44      190.88     12.00 o 
  -1 -10   1      280.70      290.28     20.69 o 
   0 -10   1      145.05      163.09     10.33 o 
   1 -10   1       30.23       28.76     12.48 o 
   2 -10   1      890.79      940.38     34.65 o 
   3 -10   1     1339.84     1369.39     61.81 o 
   4 -10   1        6.26        6.38      4.16 o 
   5 -10   1       64.49       60.00      6.00 o 
   6 -10   1      269.16      249.68     15.35 o 
   7 -10   1      302.71      297.96     14.18 o 
   8 -10   1        0.72        2.70      1.89 o 
   9 -10   1      104.66       96.07     10.05 o 
  10 -10   1       52.22       44.48      6.13 o 
  11 -10   1        6.67        5.43      4.83 o 
  12 -10   1        7.87        9.20      7.04 o 
  -5  -9   1        0.19        1.30      4.17 o 
  -4  -9   1        2.18        2.63      3.33 o 
  -3  -9   1       70.95       63.77      8.32 o 
  -2  -9   1       88.52       86.74      7.44 o 
  -1  -9   1       10.21       10.90      5.57 o 
   0  -9   1      101.91       92.07      8.07 o 
   1  -9   1       77.44       66.62      7.24 o 
   2  -9   1       25.02       34.03     11.75 o 
   3  -9   1      167.08      158.18     12.03 o 
   4  -9   1      219.60      213.15     14.64 o 
   5  -9   1      104.13      105.62      9.24 o 
   6  -9   1      119.90      107.33      8.65 o 
   7  -9   1     1264.41     1199.84     48.59 o 
   8  -9   1      371.01      354.87     14.76 o 
   9  -9   1        0.54        0.85      1.38 o 
  10  -9   1      354.51      345.10     16.19 o 
  11  -9   1       78.39       83.54      7.55 o 
  12  -9   1        2.31        4.83      2.66 o 
  13  -9   1        1.46        2.70      3.22 o 
  -6  -8   1       66.00       60.50      6.41 o 
  -5  -8   1      155.14      128.35      9.29 o 
  -4  -8   1      247.23      246.39     17.87 o 
  -3  -8   1       92.24       90.32      7.81 o 
  -2  -8   1      255.51      248.28     15.31 o 
  -1  -8   1        0.61        1.81      2.25 o 
   0  -8   1     2258.94     2374.80     40.70 o 
   1  -8   1     1002.02      993.22     34.91 o 
   2  -8   1        5.99        6.53      2.92 o 
   3  -8   1      728.80      749.66     24.09 o 
   4  -8   1     1281.06     1313.06     60.45 o 
   5  -8   1      159.95      160.22     11.66 o 
   6  -8   1      197.67      193.93     10.98 o 
   7  -8   1      223.15      205.52     13.69 o 
   8  -8   1        8.50       15.00      6.12 o 
   9  -8   1        0.09        1.62      2.26 o 
  10  -8   1        0.11        2.94      3.39 o 
  11  -8   1       24.87       22.80     11.92 o 
  12  -8   1      123.65      140.78      9.87 o 
  13  -8   1        1.86        1.20      2.93 o 
  -7  -7   1        0.10        3.29      7.31 o 
  -6  -7   1      146.97      144.20     13.37 o 
  -5  -7   1        6.17        6.74      3.89 o 
  -4  -7   1       32.51       32.51      6.36 o 
  -3  -7   1       53.86       48.74      5.97 o 
  -2  -7   1        7.66       10.31      4.54 o 
  -1  -7   1        3.66        4.85      2.86 o 
   0  -7   1      203.40      204.23      9.91 o 
   1  -7   1      372.88      404.22     13.80 o 
   2  -7   1      479.50      486.26     16.17 o 
   3  -7   1       77.80       73.94      5.12 o 
   4  -7   1     1597.85     1631.69     51.06 o 
   5  -7   1     1001.65     1050.84     32.13 o 
   6  -7   1        7.40        5.55      2.75 o 
   7  -7   1       48.71       42.96      4.89 o 
   8  -7   1      349.23      328.74     12.88 o 
   9  -7   1       95.78       88.70      6.32 o 
  10  -7   1       32.44       28.68     10.56 o 
  11  -7   1       39.45       34.81     15.60 o 
  12  -7   1       64.77       70.39      7.78 o 
  13  -7   1        1.12        1.62      3.36 o 
  -8  -6   1       13.32       11.35     10.79 o 
  -7  -6   1       30.18       29.59      7.99 o 
  -6  -6   1       55.49       58.03      7.58 o 
  -5  -6   1       85.40       85.88      6.59 o 
  -4  -6   1        1.19        0.94      2.83 o 
  -3  -6   1      256.72      262.21     12.74 o 
  -2  -6   1      203.22      195.14      9.59 o 
  -1  -6   1      226.96      252.11     11.66 o 
   0  -6   1      130.58      154.64      7.61 o 
   1  -6   1      100.01       80.51      4.81 o 
   2  -6   1      893.62      847.86     22.06 o 
   3  -6   1     1969.49     2063.57     24.48 o 
   4  -6   1      982.87      981.11     17.13 o 
   5  -6   1     2466.71     2503.84     38.59 o 
   6  -6   1        0.10        2.52      1.93 o 
   7  -6   1        3.26        2.91      1.87 o 
   8  -6   1      169.95      163.33     10.24 o 
   9  -6   1        0.23        0.70      1.87 o 
  10  -6   1        0.08        1.04      2.23 o 
  11  -6   1      132.10      142.04      9.34 o 
  12  -6   1        8.21        9.23      4.89 o 
  13  -6   1       14.06       13.23     11.53 o 
  -9  -5   1      142.82      163.52     19.28 o 
  -8  -5   1      100.16      131.11     14.82 o 
  -7  -5   1      107.69       92.06      7.31 o 
  -6  -5   1       14.56       17.46      7.49 o 
  -5  -5   1      229.97      226.56     13.41 o 
  -4  -5   1       29.52       31.03      5.16 o 
  -3  -5   1      340.42      357.25     15.27 o 
  -2  -5   1       62.35       61.37      4.98 o 
  -1  -5   1       11.07       11.52      5.04 o 
   0  -5   1       72.60       81.24      4.14 o 
   1  -5   1      730.45      774.24     12.82 o 
   2  -5   1        0.81        3.17      1.36 o 
   3  -5   1      603.38      644.58     11.05 o 
   4  -5   1      103.61      104.75      4.03 o 
   5  -5   1       90.00      101.75      4.16 o 
   6  -5   1      314.97      311.95     10.71 o 
   7  -5   1        9.75       16.66      6.77 o 
   8  -5   1        5.17        8.33      4.62 o 
   9  -5   1       21.70       19.49      7.75 o 
  10  -5   1       75.62       77.51      6.63 o 
  11  -5   1        6.47        8.60      4.97 o 
  12  -5   1       69.19       66.40      6.45 o 
  13  -5   1        0.22       -0.96      4.41 o 
 -10  -4   1        4.62        4.57      7.37 o 
  -9  -4   1       24.58       20.89     18.84 o 
  -8  -4   1       22.81       24.21      4.99 o 
  -7  -4   1       35.79       27.86      4.95 o 
  -6  -4   1       26.33       26.59      4.72 o 
  -5  -4   1     1440.58     1428.23     48.10 o 
  -4  -4   1      349.96      315.80     13.71 o 
  -3  -4   1        3.46        8.36      3.62 o 
  -2  -4   1       35.36       30.31      2.73 o 
  -1  -4   1     3106.92     3328.89     47.22 o 
   0  -4   1      307.63      292.15      6.75 o 
   1  -4   1     1668.76     1691.61     22.17 o 
   2  -4   1    12898.50    14349.71    268.15 o 
   3  -4   1       12.01       12.81      2.50 o 
   4  -4   1      325.97      314.62      6.44 o 
   5  -4   1      666.13      650.60     10.59 o 
   6  -4   1       66.25       53.31      3.77 o 
   7  -4   1      450.97      418.65     13.31 o 
   8  -4   1       88.73       98.04      7.32 o 
   9  -4   1     1045.56     1068.92     28.14 o 
  10  -4   1       13.23       12.54      6.13 o 
  11  -4   1        4.64        5.58      3.72 o 
  12  -4   1       25.45       12.49      9.88 o 
  13  -4   1       60.50       73.52      7.31 o 
 -10  -3   1       19.51       13.99     14.09 o 
  -9  -3   1      100.54      109.70      7.74 o 
  -8  -3   1      120.50      143.32      8.37 o 
  -7  -3   1      169.93      178.82     11.61 o 
  -6  -3   1       14.17       13.67      6.33 o 
  -5  -3   1       26.33       25.18      4.27 o 
  -4  -3   1       14.27       19.37      2.71 o 
  -3  -3   1        8.48       13.91      5.21 o 
  -2  -3   1       35.38       34.31      1.88 o 
  -1  -3   1      141.46      150.75      3.01 o 
   0  -3   1      792.71      815.40     15.63 o 
   1  -3   1      802.82      831.15     11.65 o 
   2  -3   1     9462.88    10437.04    195.25 o 
   3  -3   1      116.98      116.55      2.77 o 
   4  -3   1      160.53      171.04      4.68 o 
   5  -3   1        2.98        6.50      1.81 o 
   6  -3   1        0.03        1.03      1.84 o 
   7  -3   1       37.84       33.33      4.10 o 
   8  -3   1       26.46       28.51      9.46 o 
   9  -3   1       55.81       51.01      5.10 o 
  10  -3   1        0.06        1.25      2.25 o 
  11  -3   1        0.07        1.59      2.20 o 
  12  -3   1       26.45       25.28     17.74 o 
  13  -3   1        0.49       -0.03      7.03 o 
 -11  -2   1       37.40       49.71     10.04 o 
 -10  -2   1       41.24       42.76     23.46 o 
  -9  -2   1       10.29       10.27      6.79 o 
  -8  -2   1        2.78        4.43      2.99 o 
  -7  -2   1      176.67      186.39     12.73 o 
  -6  -2   1        2.12        2.45      2.37 o 
  -5  -2   1       27.21       22.80      5.92 o 
  -4  -2   1      638.31      632.53     10.03 o 
  -3  -2   1      390.06      368.42      7.22 o 
  -2  -2   1      146.72      136.03      2.76 o 
  -1  -2   1      709.70      734.80     10.79 o 
   0  -2   1     3254.06     3318.20     44.87 o 
   1  -2   1     5490.23     5973.42     64.17 o 
   2  -2   1     5409.13     5636.28     43.35 o 
   3  -2   1     1582.35     1503.08     25.02 o 
   4  -2   1     1295.42     1192.88     15.42 o 
   5  -2   1      535.47      541.93      9.42 o 
   6  -2   1      957.73      967.70     25.35 o 
   7  -2   1      539.41      560.33     17.20 o 
   8  -2   1        8.13        8.97      4.42 o 
   9  -2   1        0.98        1.70      1.97 o 
  10  -2   1      190.06      178.19      9.48 o 
  11  -2   1      249.76      223.31     14.83 o 
  12  -2   1        4.52        3.17      2.89 o 
 -11  -1   1       83.41      103.15     11.74 o 
 -10  -1   1      356.38      341.43     22.76 o 
  -9  -1   1       47.23       48.30      6.71 o 
  -8  -1   1      474.96      449.88     14.02 o 
  -7  -1   1      992.18     1011.70     35.29 o 
  -6  -1   1      103.72       98.64      5.95 o 
  -5  -1   1        1.70        7.35      3.05 o 
  -4  -1   1     1046.73     1014.83     16.80 o 
  -3  -1   1      353.39      322.22      4.21 o 
  -2  -1   1     3611.20     3854.85     40.16 o 
  -1  -1   1     4361.69     4620.11     89.02 o 
   0  -1   1     1092.05     1139.79     43.33 o 
   1  -1   1      148.03      138.09      1.84 o 
   2  -1   1      712.65      645.06     12.12 o 
   3  -1   1      683.09      640.33      7.69 o 
   4  -1   1      256.42      258.13      5.15 o 
   5  -1   1     1849.92     1954.26     47.92 o 
   6  -1   1       12.00       15.31      6.93 o 
   7  -1   1      331.11      338.86     13.31 o 
   8  -1   1       92.15       90.94      7.76 o 
   9  -1   1      103.82       87.10      6.59 o 
  10  -1   1       40.77       30.82      7.69 o 
  11  -1   1       81.44       81.10      9.08 o 
  12  -1   1       17.69        9.81     10.47 o 
 -12   0   1        7.77        6.90      6.67 o 
 -11   0   1      108.42      111.96     10.46 o 
 -10   0   1        3.07        1.55      3.31 o 
  -9   0   1       42.51       31.87     15.56 o 
  -8   0   1      169.72      161.89     11.85 o 
  -7   0   1        9.94       11.06      7.33 o 
  -6   0   1       91.13       89.26      4.13 o 
  -5   0   1      315.85      330.13     10.00 o 
  -4   0   1      230.55      225.23      8.87 o 
  -3   0   1     4763.90     5097.48     78.02 o 
  -2   0   1     3357.56     3593.64     24.18 o 
  -1   0   1      129.12      107.84      1.97 o 
   0   0   1       88.77       83.63      1.22 o 
   1   0   1        0.49        0.83      0.82 o 
   2   0   1     1471.90     1452.05     22.98 o 
   3   0   1     1024.24     1007.29     20.43 o 
   4   0   1     2864.29     3005.58     69.22 o 
   5   0   1       84.39       96.93      5.41 o 
   6   0   1        1.73        2.14      2.25 o 
   7   0   1        0.03        1.17      2.17 o 
   8   0   1      601.80      622.61     17.66 o 
   9   0   1      315.76      317.53     17.62 o 
  10   0   1       95.08       90.00      8.76 o 
  11   0   1       73.62       83.24      8.00 o 
  12   0   1       62.73       70.92     12.54 o 
 -12   1   1       19.41       18.12     16.81 o 
 -11   1   1      108.47      101.74      7.56 o 
 -10   1   1      174.94      185.08     10.37 o 
  -9   1   1       82.88       99.35      7.46 o 
  -8   1   1       97.04      106.91      7.77 o 
  -7   1   1      410.92      391.85     13.83 o 
  -6   1   1     1901.09     1834.82     42.03 o 
  -5   1   1      541.08      458.69      6.49 o 
  -4   1   1      445.74      459.18      7.13 o 
  -3   1   1     1526.81     1591.62     20.48 o 
  -2   1   1        6.20        4.50      0.69 o 
  -1   1   1      483.34      451.41      4.34 o 
   0   1   1       43.71       39.05      1.22 o 
   1   1   1     7460.72     7669.98    112.77 o 
   2   1   1    12603.73    13356.58    293.92 o 
   3   1   1      261.62      234.98      5.46 o 
   4   1   1     1753.91     1883.96     44.45 o 
   5   1   1     1467.32     1351.02    128.35 o 
   6   1   1      692.41      706.21     24.12 o 
   7   1   1        1.41        1.43      3.01 o 
   8   1   1      433.94      372.90     16.37 o 
   9   1   1       55.75       46.32     10.33 o 
  10   1   1        5.65        9.82      5.88 o 
  11   1   1        0.88        3.12      3.29 o 
 -13   2   1       53.84       58.36      8.69 o 
 -12   2   1       33.89       26.20     17.56 o 
 -11   2   1       48.32       50.20      6.06 o 
 -10   2   1      212.05      221.62     11.56 o 
  -9   2   1      156.70      145.82      9.79 o 
  -8   2   1      310.53      310.94     12.17 o 
  -7   2   1      180.18      187.52      9.05 o 
  -6   2   1       36.04       36.28      3.00 o 
  -5   2   1        0.35        1.98      0.76 o 
  -4   2   1      926.39      902.94     11.80 o 
  -3   2   1       15.41       20.15      1.05 o 
  -2   2   1     1009.77     1034.89     22.55 o 
  -1   2   1      514.75      527.50     11.95 o 
   0   2   1      222.63      206.37      4.61 o 
   1   2   1     4554.21     4610.57    189.55 o 
   2   2   1      647.92      624.13      9.50 o 
   3   2   1      495.21      517.01      9.14 o 
   4   2   1      171.54      148.09      6.95 o 
   5   2   1     1065.17     1077.67     31.78 o 
   6   2   1      469.30      496.85     21.12 o 
   7   2   1       68.05       49.31      5.26 o 
   8   2   1      165.66      165.24     12.54 o 
   9   2   1       34.08       41.80      5.85 o 
  10   2   1       57.19       52.35      6.02 o 
  11   2   1        8.02        6.11      7.40 o 
 -13   3   1        0.09        2.19      4.23 o 
 -12   3   1      164.28      155.03      9.23 o 
 -11   3   1        5.35        7.31      4.63 o 
 -10   3   1      116.52      106.03      6.72 o 
  -9   3   1      364.10      368.84     14.13 o 
  -8   3   1      600.62      635.04     20.21 o 
  -7   3   1       80.70       76.89      5.70 o 
  -6   3   1      131.03      121.53      4.33 o 
  -5   3   1     3479.42     3567.70     71.20 o 
  -4   3   1     4157.28     4565.89    162.18 o 
  -3   3   1       21.22       25.74      1.28 o 
  -2   3   1     1906.34     1963.42     41.24 o 
  -1   3   1      332.81      325.82      3.85 o 
   0   3   1      437.64      414.14      6.15 o 
   1   3   1       51.72       54.62      2.47 o 
   2   3   1       40.30       26.36      3.66 o 
   3   3   1      646.69      611.50     23.32 o 
   4   3   1     1539.80     1582.86     63.22 o 
   5   3   1      104.72      117.74     11.68 o 
   6   3   1      416.56      390.90     15.56 o 
   7   3   1      172.82      180.70      9.35 o 
   8   3   1      148.62      138.02      9.71 o 
   9   3   1       32.44       37.81      6.04 o 
  10   3   1       18.53        7.09     10.31 o 
 -13   4   1        4.60        5.25      4.60 o 
 -12   4   1        1.42        1.41      2.06 o 
 -11   4   1       40.70       46.03      5.09 o 
 -10   4   1      143.00      142.83     10.03 o 
  -9   4   1      297.33      285.94     14.28 o 
  -8   4   1      125.28      115.69      7.10 o 
  -7   4   1     1211.73     1260.00     33.01 o 
  -6   4   1       66.77       70.75      3.32 o 
  -5   4   1      601.75      555.33     13.15 o 
  -4   4   1      305.18      362.17      6.82 o 
  -3   4   1      136.59      146.75      4.13 o 
  -2   4   1      131.54      119.35      3.52 o 
  -1   4   1       16.39       18.16      1.68 o 
   0   4   1      843.65      869.37     15.21 o 
   1   4   1       97.54      104.04      4.53 o 
   2   4   1      482.02      498.40     15.61 o 
   3   4   1      123.94      128.35      8.70 o 
   4   4   1      743.63      782.98     35.90 o 
   5   4   1      415.63      370.45     24.72 o 
   6   4   1       12.08       21.19      9.34 o 
   7   4   1      169.31      173.50     11.67 o 
   8   4   1      160.66      163.24     10.14 o 
   9   4   1        0.11        0.46      2.26 o 
 -13   5   1        0.02        0.89      3.46 o 
 -12   5   1       58.90       45.21      6.45 o 
 -11   5   1       84.00       84.52      6.21 o 
 -10   5   1       48.72       49.77      6.95 o 
  -9   5   1      139.25      141.43     10.24 o 
  -8   5   1       91.10       90.07      5.93 o 
  -7   5   1      667.85      686.91     20.43 o 
  -6   5   1      112.55      120.80      5.51 o 
  -5   5   1       82.34       83.63      3.60 o 
  -4   5   1      333.58      310.12      8.97 o 
  -3   5   1     2018.94     2141.21     67.10 o 
  -2   5   1      554.30      583.75     10.38 o 
  -1   5   1     1251.91     1227.38     30.84 o 
   0   5   1      846.40      861.95     18.28 o 
   1   5   1      122.22      116.94      6.16 o 
   2   5   1       20.97       24.75     10.03 o 
   3   5   1      945.06      935.54     30.93 o 
   4   5   1       10.86       16.13      7.45 o 
   5   5   1       61.18       57.25      5.92 o 
   6   5   1        0.09        1.09      3.29 o 
   7   5   1      106.17      106.42      9.29 o 
   8   5   1        1.80        0.68      3.36 o 
 -13   6   1       84.79       78.00      7.74 o 
 -12   6   1      320.89      331.63     19.16 o 
 -11   6   1      660.42      693.96     28.10 o 
 -10   6   1        1.74        2.84      3.58 o 
  -9   6   1       14.25       15.41      8.79 o 
  -8   6   1      375.63      376.32     15.00 o 
  -7   6   1      263.50      246.36      9.31 o 
  -6   6   1      290.89      282.13     10.03 o 
  -5   6   1       54.76       63.53      3.31 o 
  -4   6   1        0.85        0.71      0.95 o 
  -3   6   1      196.54      160.37      5.06 o 
  -2   6   1       15.62       22.25      3.04 o 
  -1   6   1        0.73        0.02      1.77 o 
   0   6   1       21.85       24.44      4.24 o 
   1   6   1       18.08       22.55      9.50 o 
   2   6   1        1.17        2.54      3.42 o 
   3   6   1      118.97      110.86      9.02 o 
   4   6   1       23.80       23.43     11.46 o 
   5   6   1       51.85       54.20     10.36 o 
   6   6   1        0.08        0.98      3.20 o 
   7   6   1        3.45        1.36      3.82 o 
   8   6   1       12.76        7.75      6.52 o 
 -13   7   1       19.74       12.68     10.62 o 
 -12   7   1       89.60       86.24      6.82 o 
 -11   7   1        8.50        6.33      4.66 o 
 -10   7   1       19.02       18.17     10.25 o 
  -9   7   1      126.12      117.61      7.97 o 
  -8   7   1        2.65        3.72      2.09 o 
  -7   7   1       95.32       96.78      5.58 o 
  -6   7   1      181.48      193.17      6.11 o 
  -5   7   1      214.87      228.34      8.59 o 
  -4   7   1      205.90      213.10      8.39 o 
  -3   7   1      360.57      344.37     11.25 o 
  -2   7   1      529.21      454.68     44.93 o 
  -1   7   1       28.10       27.61      3.89 o 
   0   7   1        0.87        2.57      2.57 o 
   1   7   1      290.41      289.91     13.26 o 
   2   7   1      392.43      395.34     13.44 o 
   3   7   1       53.26       43.58     15.79 o 
   4   7   1      296.17      333.66     20.69 o 
   5   7   1       70.08       63.02      7.58 o 
   6   7   1        0.00        2.02      3.37 o 
   7   7   1       84.94       99.20      9.37 o 
 -13   8   1        0.71        1.06      3.96 o 
 -12   8   1        0.10        0.36      2.73 o 
 -11   8   1      100.69       97.40      6.27 o 
 -10   8   1      278.58      285.95     16.53 o 
  -9   8   1      923.73      913.19     30.15 o 
  -8   8   1      226.05      214.01     13.16 o 
  -7   8   1       49.95       45.93      4.11 o 
  -6   8   1      775.84      782.05     26.64 o 
  -5   8   1     1549.53     1644.48     60.78 o 
  -4   8   1       92.98       91.48      5.31 o 
  -3   8   1     1040.93     1007.02     29.90 o 
  -2   8   1      233.21      221.61     12.31 o 
  -1   8   1      139.32      144.14     10.97 o 
   0   8   1       80.76       69.83      6.18 o 
   1   8   1       53.94       52.91      6.02 o 
   2   8   1        0.02        0.68      2.76 o 
   3   8   1        2.71        1.41      3.59 o 
   4   8   1       16.62       14.71      6.87 o 
   5   8   1        5.42        3.34      4.33 o 
   6   8   1        5.86        5.04      5.59 o 
 -13   9   1        1.80        0.99      5.51 o 
 -12   9   1       10.49        9.11     10.84 o 
 -11   9   1       83.86       81.29      8.34 o 
 -10   9   1       16.00       12.42      7.15 o 
  -9   9   1      232.75      211.30     15.72 o 
  -8   9   1        4.85        7.19      3.18 o 
  -7   9   1        5.66        3.62      1.97 o 
  -6   9   1        1.07        3.26      2.59 o 
  -5   9   1      590.13      605.50     21.25 o 
  -4   9   1       93.53       91.38      7.93 o 
  -3   9   1       11.44       12.08      6.02 o 
  -2   9   1      218.73      211.11     13.25 o 
  -1   9   1       57.89       61.21      6.65 o 
   0   9   1      114.97      112.48      8.63 o 
   1   9   1       35.34       37.15     16.82 o 
   2   9   1       40.90       46.77      8.55 o 
   3   9   1        0.09        2.26      2.45 o 
   4   9   1        0.00        0.97      5.67 o 
   5   9   1        9.09        8.53     15.90 o 
 -13  10   1        3.44        1.21      2.75 o 
 -12  10   1       47.49       42.77      9.80 o 
 -11  10   1       63.02       56.20      9.70 o 
 -10  10   1       55.00       51.27      9.07 o 
  -9  10   1      156.72      160.98     13.25 o 
  -8  10   1       90.52       98.71      9.38 o 
  -7  10   1       47.30       49.94     22.64 o 
  -6  10   1       15.83       17.26      5.77 o 
  -5  10   1      622.18      644.33     24.76 o 
  -4  10   1       96.76       97.14      7.30 o 
  -3  10   1      231.11      208.90     11.24 o 
  -2  10   1      109.86      116.87      8.36 o 
  -1  10   1      150.32      152.76      9.97 o 
   0  10   1       64.35       57.62      7.11 o 
   1  10   1       10.94       11.94      7.47 o 
   2  10   1      122.66      122.21     10.86 o 
   3  10   1        0.31        1.12      3.60 o 
 -12  11   1      109.24      133.39     14.41 o 
 -11  11   1      179.49      179.62     15.82 o 
 -10  11   1        7.69        9.87      7.24 o 
  -9  11   1      290.33      313.26     23.63 o 
  -8  11   1       27.91       30.02     15.29 o 
  -7  11   1       44.26       48.48     35.21 o 
  -6  11   1        0.05        2.02      7.59 o 
  -5  11   1      155.11      151.28     14.04 o 
  -4  11   1        3.81        3.12      4.72 o 
  -3  11   1       17.56       13.51      4.28 o 
  -2  11   1        8.19        7.25      5.42 o 
  -1  11   1       15.57       17.44     10.40 o 
   0  11   1       35.82       32.60      7.35 o 
   1  11   1       47.97       47.82      6.30 o 
   2  11   1       61.61       63.24      7.29 o 
 -11  12   1      147.36      157.32     14.86 o 
 -10  12   1       41.96       46.14     12.31 o 
  -9  12   1      137.48      175.37     15.35 o 
  -8  12   1      454.81      490.14     38.05 o 
  -7  12   1      118.67      112.41     12.97 o 
  -6  12   1        6.98        3.80      5.10 o 
  -5  12   1        7.74        6.74      5.79 o 
  -4  12   1      285.63      320.58     19.48 o 
  -3  12   1      258.09      261.97     20.88 o 
  -2  12   1       35.97       31.14     23.86 o 
  -1  12   1      204.40      208.01     22.35 o 
   0  12   1      485.66      492.06     34.69 o 
 -10  13   1        0.80        1.91      3.65 o 
  -9  13   1       56.23       62.43      9.39 o 
  -8  13   1        0.12        1.79      5.43 o 
  -7  13   1      109.95       99.67     14.06 o 
  -6  13   1        7.37        6.93      8.77 o 
  -5  13   1       28.81       23.16     16.40 o 
  -4  13   1        2.40        1.83      3.69 o 
  -3  13   1       88.65       79.61     14.36 o 
  -2  13   1        5.74        5.68      6.88 o 
   4 -14   2       63.97       51.96     12.34 o 
   5 -14   2      401.92      407.67     30.36 o 
   6 -14   2       81.65       79.71      9.45 o 
   7 -14   2       47.52       52.65     12.56 o 
   1 -13   2        9.00        6.73      9.12 o 
   2 -13   2        1.39        1.13      2.71 o 
   3 -13   2        2.68        2.82      3.66 o 
   4 -13   2      133.47      134.01     10.25 o 
   5 -13   2        7.60        7.92      7.78 o 
   6 -13   2      173.33      195.27     16.19 o 
   7 -13   2        0.97        0.74      2.81 o 
   8 -13   2       73.70       76.84     10.60 o 
   9 -13   2       65.88       47.21      8.45 o 
  10 -13   2       30.51       26.12     27.64 o 
  -1 -12   2       31.68       36.54      5.71 o 
   0 -12   2       81.97       82.62      8.53 o 
   1 -12   2        0.44        1.40      2.83 o 
   2 -12   2      120.63      127.33      8.58 o 
   3 -12   2       14.29       23.40      6.58 o 
   4 -12   2        1.11        2.36      4.17 o 
   5 -12   2       59.38       70.28      7.03 o 
   6 -12   2      255.25      258.53     21.72 o 
   7 -12   2      191.63      176.22      9.94 o 
   8 -12   2      141.38      140.81     11.01 o 
   9 -12   2      201.03      210.36     16.08 o 
  10 -12   2      205.02      219.14     16.84 o 
  11 -12   2       67.75       66.89      9.44 o 
  -3 -11   2        5.42        7.77      5.38 o 
  -2 -11   2       50.54       41.95      9.16 o 
  -1 -11   2       33.29       23.19     11.56 o 
   0 -11   2        4.81        2.80      4.01 o 
   1 -11   2      246.62      232.03     17.40 o 
   2 -11   2      230.99      220.70     13.02 o 
   3 -11   2        1.67        1.12      2.49 o 
   4 -11   2       49.25       42.02      8.11 o 
   5 -11   2       67.12       57.76     10.06 o 
   6 -11   2       14.66       11.83      5.91 o 
   7 -11   2        0.09        1.02      2.29 o 
   8 -11   2       33.08       25.63      6.06 o 
   9 -11   2        6.79        6.57      5.18 o 
  10 -11   2       12.31       10.24      6.19 o 
  11 -11   2       44.94       52.14      8.05 o 
  12 -11   2       22.35       12.19     13.83 o 
  -4 -10   2        3.77        2.05      4.78 o 
  -3 -10   2      244.40      237.63     17.34 o 
  -2 -10   2       97.26       98.87      8.70 o 
  -1 -10   2      479.82      471.64     31.52 o 
   0 -10   2      129.79      131.66      8.78 o 
   1 -10   2      208.88      201.34     11.96 o 
   2 -10   2        0.65        2.51      2.66 o 
   3 -10   2      143.15      145.97     10.59 o 
   4 -10   2       18.01       22.82      8.55 o 
   5 -10   2       37.40       25.83     12.22 o 
   6 -10   2      723.00      698.19     25.00 o 
   7 -10   2      583.14      628.83     23.57 o 
   8 -10   2        2.02        0.35      3.03 o 
   9 -10   2       30.89       21.17      8.57 o 
  10 -10   2      103.83      138.71      8.15 o 
  11 -10   2      162.33      156.60     10.09 o 
  12 -10   2       32.49       26.05     20.91 o 
  -5  -9   2       65.43       51.20      9.14 o 
  -4  -9   2      117.98      126.96      8.68 o 
  -3  -9   2      127.49      130.48      9.29 o 
  -2  -9   2        0.16        1.05      3.43 o 
  -1  -9   2      100.56      111.76      7.78 o 
   0  -9   2        4.35        7.27      3.00 o 
   1  -9   2        4.24        5.35      2.97 o 
   2  -9   2      237.61      229.55     15.97 o 
   3  -9   2       26.36       27.25     12.46 o 
   4  -9   2     1482.98     1479.64     46.35 o 
   5  -9   2     1758.56     1798.91     31.99 o 
   6  -9   2        7.94       11.30      4.44 o 
   7  -9   2      379.59      366.23     12.13 o 
   8  -9   2      439.84      373.26     15.39 o 
   9  -9   2       26.77       28.18      5.37 o 
  10  -9   2       64.42       51.49      5.19 o 
  11  -9   2       21.81       15.13      7.92 o 
  12  -9   2        2.05        2.40      4.56 o 
  13  -9   2       18.90       20.76      6.24 o 
  -6  -8   2        0.30        2.55      5.84 o 
  -5  -8   2        1.72        2.14      2.89 o 
  -4  -8   2       81.23       83.35      7.00 o 
  -3  -8   2      121.10      117.55      7.73 o 
  -2  -8   2       52.45       48.50      6.72 o 
  -1  -8   2       11.04        7.19      3.72 o 
   0  -8   2      215.93      236.23     11.88 o 
   1  -8   2      497.71      510.11     20.10 o 
   2  -8   2       12.38       13.01      5.29 o 
   3  -8   2      107.61      120.59      7.74 o 
   4  -8   2     2395.80     2574.51     45.47 o 
   5  -8   2        0.20        1.41      3.42 o 
   6  -8   2        5.74        5.36      2.68 o 
   7  -8   2       19.00       16.58      6.23 o 
   8  -8   2     1423.94     1375.54     30.92 o 
   9  -8   2      852.92      872.65     31.73 o 
  10  -8   2       14.25       16.59      9.64 o 
  11  -8   2      178.14      171.76     10.41 o 
  12  -8   2      175.03      181.81     11.81 o 
  13  -8   2      197.44      202.73     13.53 o 
  -7  -7   2       93.82       95.55     10.92 o 
  -6  -7   2      201.40      209.69     14.05 o 
  -5  -7   2      392.36      409.88     19.07 o 
  -4  -7   2       14.01       16.03      7.63 o 
  -3  -7   2      413.83      432.85     19.48 o 
  -2  -7   2      368.10      352.52     13.84 o 
  -1  -7   2      311.58      311.57     13.42 o 
   0  -7   2       17.63       21.80      9.05 o 
   1  -7   2      459.01      470.62     15.29 o 
   2  -7   2     1114.35     1128.37     29.87 o 
   3  -7   2        4.36        6.35      3.41 o 
   4  -7   2      970.90      988.63     27.09 o 
   5  -7   2       22.01       24.60      4.51 o 
   6  -7   2      241.12      245.16     11.20 o 
   7  -7   2      117.40      117.79      8.77 o 
   8  -7   2      103.26       90.21      6.86 o 
   9  -7   2        1.30        2.36      1.59 o 
  10  -7   2      193.31      185.87     10.27 o 
  11  -7   2       17.26       16.01      8.61 o 
  12  -7   2        6.41        6.52      4.54 o 
  13  -7   2        4.49        5.23      3.81 o 
  -8  -6   2        1.75        2.09      7.41 o 
  -7  -6   2       14.09       10.77     12.97 o 
  -6  -6   2      144.55      132.77     10.20 o 
  -5  -6   2       13.86       14.73      6.66 o 
  -4  -6   2      607.00      600.28     18.06 o 
  -3  -6   2      146.50      144.17      9.73 o 
  -2  -6   2      241.35      251.98     10.72 o 
  -1  -6   2       54.70       50.52      5.85 o 
   0  -6   2       13.91       11.27      4.51 o 
   1  -6   2       49.66       50.24      3.32 o 
   2  -6   2      117.54      121.96      5.22 o 
   3  -6   2        6.39        7.34      2.82 o 
   4  -6   2     1038.82     1026.37     23.48 o 
   5  -6   2     1018.77      982.36     28.47 o 
   6  -6   2     1101.23     1072.72     37.17 o 
   7  -6   2      337.75      351.68     13.22 o 
   8  -6   2      375.10      365.94     14.06 o 
   9  -6   2       95.94       96.87      6.93 o 
  10  -6   2       54.85       55.94      6.19 o 
  11  -6   2      298.31      294.09     20.40 o 
  12  -6   2       52.98       55.99      7.95 o 
  13  -6   2      193.25      204.73     16.67 o 
  -9  -5   2        0.03        2.30      3.61 o 
  -8  -5   2       12.56       10.21      9.38 o 
  -7  -5   2       19.33       14.50      8.57 o 
  -6  -5   2        3.47        3.32      2.24 o 
  -5  -5   2      115.96      117.33      9.16 o 
  -4  -5   2     1598.44     1603.73     36.92 o 
  -3  -5   2      330.45      343.15     10.86 o 
  -2  -5   2      459.36      457.36     14.17 o 
  -1  -5   2     1871.03     1934.18     36.26 o 
   0  -5   2      662.09      666.70      9.60 o 
   1  -5   2     1674.96     1740.15     29.04 o 
   2  -5   2      120.50      154.60      5.40 o 
   3  -5   2      952.54     1134.40     12.48 o 
   4  -5   2     2149.10     2272.30     46.25 o 
   5  -5   2      236.78      287.73      8.47 o 
   6  -5   2      300.17      286.38     10.30 o 
   7  -5   2      698.90      709.26     22.21 o 
   8  -5   2      345.18      343.05     15.87 o 
   9  -5   2       92.32       94.37      7.03 o 
  10  -5   2      438.33      448.60     19.15 o 
  11  -5   2       13.23       13.08      6.54 o 
  12  -5   2       26.15       23.21     10.68 o 
  13  -5   2      117.03      108.73      9.38 o 
 -10  -4   2        2.96        1.32      4.78 o 
  -9  -4   2       56.19       74.90     12.80 o 
  -8  -4   2       38.49       47.15      5.20 o 
  -7  -4   2      239.73      256.89     12.57 o 
  -6  -4   2        0.17        1.39      2.34 o 
  -5  -4   2      687.63      719.18     25.99 o 
  -4  -4   2        7.88        7.25      2.87 o 
  -3  -4   2        6.73        8.69      3.37 o 
  -2  -4   2       81.27       91.15      4.03 o 
  -1  -4   2     1141.27     1212.66     22.86 o 
   0  -4   2      564.09      590.91      8.88 o 
   1  -4   2      154.28      158.73      4.41 o 
   2  -4   2      116.13      109.03      3.49 o 
   3  -4   2      229.06      260.94      5.54 o 
   4  -4   2        1.81        2.40      0.97 o 
   5  -4   2      302.18      331.03      9.95 o 
   6  -4   2       40.82       40.30      3.46 o 
   7  -4   2      139.92      146.61      8.09 o 
   8  -4   2      895.64      886.32     31.39 o 
   9  -4   2      155.48      159.20     11.01 o 
  10  -4   2      339.02      357.37     20.55 o 
  11  -4   2      117.45      137.76      8.92 o 
  12  -4   2        3.00        3.04      2.87 o 
  13  -4   2       74.81       85.63      7.57 o 
 -10  -3   2        3.07        3.08      6.49 o 
  -9  -3   2       33.55       24.35     23.50 o 
  -8  -3   2       79.51       77.09      5.67 o 
  -7  -3   2      134.72      127.68      9.10 o 
  -6  -3   2       94.57       90.45      5.67 o 
  -5  -3   2      490.36      489.64     12.80 o 
  -4  -3   2      789.56      795.00     22.03 o 
  -3  -3   2      945.52      923.37     11.40 o 
  -2  -3   2      385.54      359.13      6.81 o 
  -1  -3   2      202.68      192.46      3.34 o 
   0  -3   2      368.04      351.01      4.66 o 
   1  -3   2     5024.93     5405.70     96.55 o 
   2  -3   2      240.60      230.13      3.28 o 
   3  -3   2     4149.00     4543.26     76.00 o 
   4  -3   2     3249.86     3199.62     87.34 o 
   5  -3   2       10.46       15.77      3.19 o 
   6  -3   2     1896.64     2003.60     48.41 o 
   7  -3   2      339.56      342.84     11.67 o 
   8  -3   2        4.57        6.46      3.44 o 
   9  -3   2        0.25        1.38      2.83 o 
  10  -3   2      247.53      248.44     15.72 o 
  11  -3   2       42.37       34.35     15.48 o 
  12  -3   2       30.03       30.96     10.22 o 
 -11  -2   2      109.96      110.49     14.68 o 
 -10  -2   2       10.74        7.43      5.44 o 
  -9  -2   2       95.46       90.65      5.75 o 
  -8  -2   2       87.98       89.01      5.61 o 
  -7  -2   2      365.09      356.98     13.65 o 
  -6  -2   2      150.05      136.61      6.08 o 
  -5  -2   2      178.91      176.06      6.05 o 
  -4  -2   2      240.73      245.86      7.45 o 
  -3  -2   2      846.93      820.69     17.32 o 
  -2  -2   2     2750.73     2978.81     49.83 o 
  -1  -2   2     1397.52     1393.55     61.49 o 
   0  -2   2     1026.10     1057.44      8.78 o 
   1  -2   2       45.69       40.95      1.00 o 
   2  -2   2      543.36      465.49      8.62 o 
   3  -2   2      329.40      332.85      4.19 o 
   4  -2   2      128.11      155.78      4.63 o 
   5  -2   2       55.38       57.09      4.25 o 
   6  -2   2       32.21       37.63      3.65 o 
   7  -2   2      219.41      228.49     10.06 o 
   8  -2   2        9.47        8.42      3.67 o 
   9  -2   2       26.30       24.33     10.18 o 
  10  -2   2        0.05        1.91      3.37 o 
  11  -2   2        0.15        2.30      2.54 o 
  12  -2   2        1.49        2.62      3.26 o 
 -12  -1   2        7.36       10.35     12.19 o 
 -11  -1   2       63.44       57.67     11.50 o 
 -10  -1   2      113.96      123.38     11.58 o 
  -9  -1   2        7.08        5.62      3.16 o 
  -8  -1   2       11.94       14.37      8.02 o 
  -7  -1   2      418.09      411.73     15.06 o 
  -6  -1   2       63.42       53.80      3.97 o 
  -5  -1   2      318.09      338.88      9.80 o 
  -4  -1   2      181.68      203.18     11.63 o 
  -3  -1   2      176.43      166.42      4.16 o 
  -2  -1   2     3368.03     3565.63     41.54 o 
  -1  -1   2     3324.82     3596.65     67.08 o 
   0  -1   2      217.30      197.88      2.06 o 
   1  -1   2      407.69      431.58      5.60 o 
   2  -1   2     1327.22     1350.94     27.46 o 
   3  -1   2      151.22      151.38      3.19 o 
   4  -1   2      144.83      123.49      4.54 o 
   5  -1   2     1031.90      946.47     56.78 o 
   6  -1   2      204.49      183.47     10.50 o 
   7  -1   2      130.05      131.28      8.64 o 
   8  -1   2      253.61      273.47     16.43 o 
   9  -1   2        7.85       13.41      6.32 o 
  10  -1   2       45.89       45.34     18.01 o 
  11  -1   2       63.98       71.13      9.00 o 
  12  -1   2       74.33       61.02      9.25 o 
 -12   0   2       13.47       15.01     13.27 o 
 -11   0   2      119.70      134.86     11.87 o 
 -10   0   2       47.07       51.92      8.32 o 
  -9   0   2       69.29       80.53      5.93 o 
  -8   0   2      182.93      205.66     13.66 o 
  -7   0   2       53.35       51.65      5.27 o 
  -6   0   2      398.42      391.61     10.15 o 
  -5   0   2     3020.16     3201.59     70.70 o 
  -4   0   2      463.08      452.16      6.85 o 
  -3   0   2     4102.34     4431.77     52.09 o 
  -2   0   2     7726.21     8096.37     65.15 o 
  -1   0   2      263.74      264.00      2.69 o 
   0   0   2    10311.45    10402.86    208.93 o 
   1   0   2      317.91      301.74      3.61 o 
   2   0   2     2085.07     1970.11     30.55 o 
   3   0   2     3798.42     4106.58    145.92 o 
   4   0   2     2062.46     2252.86     32.16 o 
   5   0   2      209.57      253.42      8.55 o 
   6   0   2       13.72       14.56      6.33 o 
   7   0   2       71.39       76.63      6.87 o 
   8   0   2       10.71        4.19      2.77 o 
   9   0   2        5.42        5.54      3.79 o 
  10   0   2       13.41       13.71      6.61 o 
  11   0   2       23.48       12.82     13.22 o 
 -12   1   2       30.22       34.43      9.96 o 
 -11   1   2        8.52        8.61      6.63 o 
 -10   1   2        0.11        2.22      2.10 o 
  -9   1   2        1.62        2.43      2.79 o 
  -8   1   2       10.18       11.11      4.64 o 
  -7   1   2      112.98      108.60      6.11 o 
  -6   1   2       29.21       28.83      2.28 o 
  -5   1   2       12.74       14.01      2.17 o 
  -4   1   2       11.90       11.95      1.23 o 
  -3   1   2     1135.60     1169.64     10.40 o 
  -2   1   2     5734.65     6089.49     78.52 o 
  -1   1   2     5675.92     6005.26     35.17 o 
   0   1   2     1544.15     1591.51     29.06 o 
   1   1   2     2098.91     2162.44     43.35 o 
   2   1   2     1151.85     1137.88     11.92 o 
   3   1   2      286.41      306.26      6.88 o 
   4   1   2     1316.86     1442.94     20.36 o 
   5   1   2      160.08      161.96      8.90 o 
   6   1   2       56.00       57.66      6.33 o 
   7   1   2       78.87       63.40      5.69 o 
   8   1   2       21.34       29.33     14.96 o 
   9   1   2      339.81      333.19     23.13 o 
  10   1   2      100.53      116.69      9.04 o 
  11   1   2       10.97       12.58     14.28 o 
 -13   2   2       79.02       83.21      9.73 o 
 -12   2   2      184.85      194.40     15.76 o 
 -11   2   2       87.95       82.03      7.36 o 
 -10   2   2       86.45       89.26      6.28 o 
  -9   2   2      270.75      283.36     11.17 o 
  -8   2   2       21.70       19.89      3.64 o 
  -7   2   2       10.04        7.95      2.43 o 
  -6   2   2      564.58      571.11     14.14 o 
  -5   2   2      793.93      741.81     13.84 o 
  -4   2   2     1751.97     1629.71     40.10 o 
  -3   2   2       72.02       59.61      1.48 o 
  -2   2   2       30.83       28.29      1.89 o 
  -1   2   2     3637.34     3840.31     46.28 o 
   0   2   2     2890.80     2977.24     40.82 o 
   1   2   2       48.11       40.68      1.85 o 
   2   2   2      698.11      668.66     14.93 o 
   3   2   2     1668.39     1700.99     22.68 o 
   4   2   2      731.67      720.15     22.40 o 
   5   2   2        0.15        1.46      1.98 o 
   6   2   2      357.87      372.70     15.10 o 
   7   2   2      119.87      123.98     10.46 o 
   8   2   2       31.17       28.07      7.53 o 
   9   2   2        0.02       -0.17      3.83 o 
  10   2   2        1.57        0.78      2.50 o 
 -13   3   2      146.89      160.69     16.71 o 
 -12   3   2        0.98        1.01      4.80 o 
 -11   3   2      215.06      218.54     12.12 o 
 -10   3   2      103.66      104.25      6.43 o 
  -9   3   2      967.91     1007.56     33.12 o 
  -8   3   2      146.62      144.12      8.06 o 
  -7   3   2        1.98        1.53      1.29 o 
  -6   3   2        0.65        2.03      0.89 o 
  -5   3   2        3.56        3.81      1.45 o 
  -4   3   2      165.80      149.94      3.97 o 
  -3   3   2       13.75       16.44      2.82 o 
  -2   3   2      584.39      618.65     19.37 o 
  -1   3   2      301.60      277.69      9.71 o 
   0   3   2      442.03      424.64      7.01 o 
   1   3   2      324.15      323.44      7.57 o 
   2   3   2      238.74      230.04      9.15 o 
   3   3   2     2025.53     2075.34     50.46 o 
   4   3   2      743.94      737.62     23.00 o 
   5   3   2        2.20        5.04      2.53 o 
   6   3   2     1072.63     1096.87     62.77 o 
   7   3   2      359.38      366.60     21.26 o 
   8   3   2        0.62        0.97      3.38 o 
   9   3   2       70.58       83.18      8.29 o 
  10   3   2       26.48       18.72     17.97 o 
 -13   4   2      105.71      113.92     10.49 o 
 -12   4   2       17.84       20.01     17.78 o 
 -11   4   2       19.92       17.64      9.92 o 
 -10   4   2     1449.05     1495.88     48.07 o 
  -9   4   2       39.16       36.33      4.44 o 
  -8   4   2     2208.28     2272.83     62.13 o 
  -7   4   2      757.53      707.54     26.33 o 
  -6   4   2      136.31      128.56      4.18 o 
  -5   4   2     1418.59     1535.13     19.42 o 
  -4   4   2     1574.48     1699.33     30.22 o 
  -3   4   2     2628.55     2707.25     47.09 o 
  -2   4   2     1363.71     1508.49     37.11 o 
  -1   4   2      714.50      699.52     12.18 o 
   0   4   2     3547.24     3874.70     85.99 o 
   1   4   2       41.21       36.15      3.37 o 
   2   4   2      222.44      207.70     11.03 o 
   3   4   2       22.76       22.09      8.27 o 
   4   4   2      481.31      463.00     19.04 o 
   5   4   2       52.34       45.73      7.18 o 
   6   4   2       77.11       69.84      6.54 o 
   7   4   2       97.53       89.52      7.60 o 
   8   4   2       18.99       19.27     10.86 o 
   9   4   2       67.42       42.81      6.47 o 
 -13   5   2        7.04        6.11      8.91 o 
 -12   5   2      250.61      247.74     19.13 o 
 -11   5   2       30.30       26.13      9.83 o 
 -10   5   2      935.60      910.78     30.09 o 
  -9   5   2        6.82        5.63      3.12 o 
  -8   5   2      121.14      124.12      7.96 o 
  -7   5   2       64.40       70.60      4.33 o 
  -6   5   2      269.96      279.78      7.76 o 
  -5   5   2      541.33      588.28     13.41 o 
  -4   5   2       66.80       82.14      3.26 o 
  -3   5   2        7.65        6.11      1.22 o 
  -2   5   2       16.88       25.50      2.33 o 
  -1   5   2      225.72      244.94      7.80 o 
   0   5   2      517.25      566.06     13.96 o 
   1   5   2      538.13      599.49     18.08 o 
   2   5   2       12.99       15.26      6.75 o 
   3   5   2       94.94       87.76      8.32 o 
   4   5   2      501.69      483.50     15.10 o 
   5   5   2       29.21       25.92      7.24 o 
   6   5   2      140.88      130.87      9.90 o 
   7   5   2        4.50        7.59      4.91 o 
   8   5   2        4.30        4.49      5.10 o 
 -13   6   2        8.64        5.15      6.26 o 
 -12   6   2      254.63      256.58     15.67 o 
 -11   6   2        3.05        4.88      3.02 o 
 -10   6   2        3.22        5.23      3.01 o 
  -9   6   2       43.40       46.41      4.13 o 
  -8   6   2        8.02        6.47      2.87 o 
  -7   6   2       47.31       46.68      3.06 o 
  -6   6   2      381.80      351.38      6.91 o 
  -5   6   2      644.14      650.69     14.69 o 
  -4   6   2      113.96      109.72      3.35 o 
  -3   6   2     1340.97     1395.46     29.67 o 
  -2   6   2      286.02      281.96      8.16 o 
  -1   6   2       11.29       10.59      3.80 o 
   0   6   2        7.43        4.48      2.55 o 
   1   6   2      512.20      496.90     18.36 o 
   2   6   2       40.47       38.94      6.20 o 
   3   6   2       58.65       56.67      5.76 o 
   4   6   2        7.20        7.97      5.85 o 
   5   6   2       20.37       17.91     10.59 o 
   6   6   2       12.67       12.31     10.46 o 
   7   6   2       12.03        7.69      7.61 o 
 -13   7   2      112.90      129.77     12.66 o 
 -12   7   2      328.98      324.02     16.42 o 
 -11   7   2       14.60       12.88      7.62 o 
 -10   7   2      444.51      426.03     16.99 o 
  -9   7   2      607.19      593.74     20.83 o 
  -8   7   2       51.03       53.29      3.70 o 
  -7   7   2     1256.34     1255.68     35.43 o 
  -6   7   2       18.67       16.78      1.41 o 
  -5   7   2        6.13        6.27      1.02 o 
  -4   7   2      114.65      115.04      6.64 o 
  -3   7   2      123.28      124.18      6.29 o 
  -2   7   2        0.01        0.15      1.69 o 
  -1   7   2        0.68        1.83      2.51 o 
   0   7   2        2.43        4.87      2.86 o 
   1   7   2       35.25       39.85      7.06 o 
   2   7   2        0.93        0.73      2.67 o 
   3   7   2       37.46       32.64     11.35 o 
   4   7   2        9.01        6.95      4.80 o 
   5   7   2       64.80       65.19      6.96 o 
   6   7   2        1.70        0.57      2.66 o 
 -13   8   2      418.39      410.36     23.74 o 
 -12   8   2       97.48      105.22     10.51 o 
 -11   8   2       16.64       15.35      9.89 o 
 -10   8   2       97.36       95.27      8.77 o 
  -9   8   2       46.93       45.68      3.72 o 
  -8   8   2      208.40      177.55     15.39 o 
  -7   8   2       59.31       56.76      3.18 o 
  -6   8   2      763.67      721.17     18.75 o 
  -5   8   2      201.79      196.43      5.37 o 
  -4   8   2       46.67       44.06      3.30 o 
  -3   8   2      118.03      117.92      6.54 o 
  -2   8   2       38.82       37.26      5.16 o 
  -1   8   2      353.88      340.40     14.24 o 
   0   8   2      118.73      120.73      9.13 o 
   1   8   2       62.99       66.47      8.89 o 
   2   8   2      244.17      233.47     13.45 o 
   3   8   2      141.35      147.33      9.30 o 
   4   8   2      152.12      147.79      9.85 o 
   5   8   2       47.70       55.51      7.64 o 
 -13   9   2       75.52       67.04      8.65 o 
 -12   9   2      167.58      172.84     14.75 o 
 -11   9   2      199.13      194.87     16.74 o 
 -10   9   2       14.35       11.61      6.18 o 
  -9   9   2       76.69       71.11     10.40 o 
  -8   9   2      242.40      247.11     16.66 o 
  -7   9   2       38.15       37.92     19.33 o 
  -6   9   2      183.66      185.05     10.88 o 
  -5   9   2       28.04       25.23      3.23 o 
  -4   9   2        0.31        1.09      2.07 o 
  -3   9   2      130.89      146.16     10.64 o 
  -2   9   2        9.60        8.94      4.32 o 
  -1   9   2        1.39        0.64      2.19 o 
   0   9   2      321.34      319.83     19.85 o 
   1   9   2        7.69        7.12      5.36 o 
   2   9   2      198.30      194.16     14.19 o 
   3   9   2       27.37       19.63     12.52 o 
   4   9   2       26.98       18.80     13.53 o 
 -12  10   2       12.88        5.79      6.66 o 
 -11  10   2       52.42       48.49      9.47 o 
 -10  10   2      139.18      151.76     10.86 o 
  -9  10   2        1.15        0.74      3.75 o 
  -8  10   2      368.66      340.93     20.99 o 
  -7  10   2       72.22       76.69     47.14 o 
  -6  10   2       22.70       25.73     12.27 o 
  -5  10   2       16.80       14.49      8.70 o 
  -4  10   2      156.11      173.23     14.47 o 
  -3  10   2      165.09      162.16      9.00 o 
  -2  10   2        0.01        1.52      3.02 o 
  -1  10   2      137.91      157.31     10.50 o 
   0  10   2        2.41        1.87      2.65 o 
   1  10   2        0.53        0.36      4.17 o 
   2  10   2       63.30       73.28      7.79 o 
   3  10   2       93.59       98.46     11.27 o 
 -12  11   2       23.68       21.93     18.74 o 
 -11  11   2       11.35       17.08     18.12 o 
 -10  11   2      139.00      128.88     12.01 o 
  -9  11   2        1.92        2.30      2.94 o 
  -8  11   2       37.63       39.56     23.30 o 
  -7  11   2        2.05        4.52      4.16 o 
  -6  11   2      178.32      175.76     15.54 o 
  -5  11   2       30.14       32.91     21.02 o 
  -4  11   2       27.81       33.42     13.96 o 
  -3  11   2      222.24      210.81     20.84 o 
  -2  11   2       19.38       22.41     15.61 o 
  -1  11   2      476.09      434.48     22.83 o 
   0  11   2       71.70       64.21      7.89 o 
   1  11   2       16.94       16.12     10.58 o 
 -11  12   2        3.01        3.15      9.37 o 
 -10  12   2        9.87        9.66      8.39 o 
  -9  12   2       12.79       11.31      8.99 o 
  -8  12   2       54.82       51.60      7.97 o 
  -7  12   2       23.28       15.12     10.11 o 
  -6  12   2       45.95       30.15     20.35 o 
  -5  12   2        2.48        2.51      4.32 o 
  -4  12   2       29.19       30.44     21.50 o 
  -3  12   2       12.83        9.12     10.24 o 
  -2  12   2      109.71      105.32     11.46 o 
  -1  12   2       73.28       73.21     10.05 o 
  -9  13   2      171.89      197.29     17.96 o 
  -8  13   2       16.84       14.72     15.17 o 
  -7  13   2      301.51      308.09     29.73 o 
  -6  13   2      297.55      324.30     31.12 o 
  -5  13   2        9.54       11.09     11.92 o 
  -4  13   2      141.51      139.44     16.22 o 
  -3  13   2       28.22       22.29     22.01 o 
   4 -14   3       47.46       27.88     23.14 o 
   5 -14   3        1.39        2.84      7.20 o 
   6 -14   3       61.45       46.68     42.60 o 
   7 -14   3       25.08       23.98     20.24 o 
   1 -13   3        0.27        0.61      3.37 o 
   2 -13   3       10.42        9.34      8.59 o 
   3 -13   3       70.48       74.33      7.37 o 
   4 -13   3      145.00      146.74     10.90 o 
   5 -13   3       42.90       29.44     10.64 o 
   6 -13   3      222.59      227.35     17.44 o 
   7 -13   3      142.61      132.32     18.60 o 
   8 -13   3       43.78       20.46     33.85 o 
   9 -13   3      134.71      105.08     19.25 o 
  10 -13   3       49.37       77.81     14.71 o 
  -1 -12   3        7.34        3.73      4.16 o 
   0 -12   3       12.85       14.70     10.83 o 
   1 -12   3       69.63       59.24      6.90 o 
   2 -12   3       16.45       13.10      9.08 o 
   3 -12   3      319.61      317.06     19.79 o 
   4 -12   3       24.93       24.35     10.04 o 
   5 -12   3       13.67       11.78      6.31 o 
   6 -12   3        2.54        3.42      2.97 o 
   7 -12   3       31.92       21.30     10.99 o 
   8 -12   3      176.59      153.03      8.58 o 
   9 -12   3       15.43       12.13     11.36 o 
  10 -12   3      133.53      105.08     22.90 o 
  11 -12   3      171.08      194.30     28.33 o 
  -3 -11   3       36.33       38.03      5.51 o 
  -2 -11   3       21.40       15.19     11.78 o 
  -1 -11   3       27.18       28.47     14.23 o 
   0 -11   3      215.73      193.67     13.82 o 
   1 -11   3      436.61      419.89     27.75 o 
   2 -11   3       15.32       13.06      7.89 o 
   3 -11   3      112.16      114.45      7.97 o 
   4 -11   3      125.65      140.11      9.23 o 
   5 -11   3        5.69        2.83      1.75 o 
   6 -11   3      267.20      266.85     13.85 o 
   7 -11   3        5.59        9.78      5.26 o 
   8 -11   3       23.87       22.46     12.87 o 
   9 -11   3       15.92       16.65      8.16 o 
  10 -11   3        4.60        8.23      6.74 o 
  11 -11   3      138.15      132.96     14.26 o 
  12 -11   3       58.97       31.29     37.42 o 
  -4 -10   3       51.35       50.83     14.67 o 
  -3 -10   3       56.94       61.24      8.34 o 
  -2 -10   3      311.54      317.47     19.91 o 
  -1 -10   3       52.68       54.26      9.76 o 
   0 -10   3        7.27       12.98      5.51 o 
   1 -10   3       43.32       43.53      8.31 o 
   2 -10   3       69.88       69.68      6.14 o 
   3 -10   3       40.37       38.08      8.94 o 
   4 -10   3       30.85       25.72     10.32 o 
   5 -10   3        2.08        4.11      2.60 o 
   6 -10   3     1033.95      934.71     32.87 o 
   7 -10   3       48.49       46.26      5.00 o 
   8 -10   3       52.76       48.43      5.39 o 
   9 -10   3        0.39        0.82      2.49 o 
  10 -10   3       12.61       12.88      8.54 o 
  11 -10   3       16.88       13.13      9.04 o 
  12 -10   3       15.19        9.72      8.79 o 
  -5  -9   3       27.45       24.28     15.23 o 
  -4  -9   3        1.14        2.36      3.67 o 
  -3  -9   3       29.75       35.22     11.44 o 
  -2  -9   3       95.10      101.03      7.62 o 
  -1  -9   3      213.33      201.00     10.54 o 
   0  -9   3       78.29       85.57      7.68 o 
   1  -9   3      634.34      641.21     17.84 o 
   2  -9   3      107.15      102.40      8.71 o 
   3  -9   3       18.14       19.19      6.50 o 
   4  -9   3       42.80       37.33      6.56 o 
   5  -9   3      487.95      457.08     16.82 o 
   6  -9   3      388.35      404.30     12.68 o 
   7  -9   3      408.52      363.77     15.40 o 
   8  -9   3      740.15      732.44     27.30 o 
   9  -9   3      401.21      402.35     22.36 o 
  10  -9   3      103.21       82.42      7.05 o 
  11  -9   3      148.13      148.04      8.55 o 
  12  -9   3       23.54       20.75     12.93 o 
  -7  -8   3       14.78       10.90     19.08 o 
  -6  -8   3       53.54       45.09     32.51 o 
  -5  -8   3       11.25        9.58      5.85 o 
  -4  -8   3        1.56        1.25      2.65 o 
  -3  -8   3      259.78      263.69     13.24 o 
  -2  -8   3      385.28      374.96     18.52 o 
  -1  -8   3      113.72      110.79      9.09 o 
   0  -8   3       43.05       47.55      6.76 o 
   1  -8   3       13.07       12.67      6.33 o 
   2  -8   3      435.57      435.96     16.28 o 
   3  -8   3      158.47      163.44      9.57 o 
   4  -8   3      165.04      164.62      9.25 o 
   5  -8   3        5.00        5.72      2.95 o 
   6  -8   3      275.82      250.01     15.90 o 
   7  -8   3       10.19        9.38      4.07 o 
   8  -8   3        6.00        6.42      3.43 o 
   9  -8   3       79.28       73.84      6.48 o 
  10  -8   3       23.23       24.52     11.39 o 
  11  -8   3       26.61       25.84     12.74 o 
  12  -8   3        0.02        0.70      3.11 o 
  13  -8   3        4.05        1.19      3.80 o 
  -7  -7   3        0.32        4.19      6.96 o 
  -6  -7   3       19.31       17.03     10.74 o 
  -5  -7   3       36.73       33.48      5.64 o 
  -4  -7   3       66.18       64.01      8.29 o 
  -3  -7   3      137.08      132.84      9.63 o 
  -2  -7   3      179.99      183.97     13.34 o 
  -1  -7   3      188.72      172.31      9.70 o 
   0  -7   3       16.87       15.92      5.85 o 
   1  -7   3      176.73      177.90      9.28 o 
   2  -7   3     1120.85     1106.25     25.17 o 
   3  -7   3     2193.18     2269.83     47.28 o 
   4  -7   3      107.55      109.23      6.54 o 
   5  -7   3     1869.66     1809.34     35.06 o 
   6  -7   3     1042.19     1111.69     40.66 o 
   7  -7   3       72.79       70.34      6.31 o 
   8  -7   3      258.48      270.32     13.28 o 
   9  -7   3      444.34      437.88     18.13 o 
  10  -7   3      589.95      589.49     25.01 o 
  11  -7   3       74.47       85.67      8.23 o 
  12  -7   3      203.91      225.82     13.97 o 
  13  -7   3      118.43      126.33     11.22 o 
  -8  -6   3       37.37       27.75     21.45 o 
  -7  -6   3      214.62      210.85     18.96 o 
  -6  -6   3       50.80       46.24      6.68 o 
  -5  -6   3       64.92       66.26      5.79 o 
  -4  -6   3      216.00      209.11     12.71 o 
  -3  -6   3      243.73      248.76     12.53 o 
  -2  -6   3      162.93      171.99     11.23 o 
  -1  -6   3     1049.78     1078.14     42.51 o 
   0  -6   3     2704.46     2863.27     43.71 o 
   1  -6   3        6.87       11.42      4.19 o 
   2  -6   3      126.10      137.74      5.01 o 
   3  -6   3      628.02      655.06     16.73 o 
   4  -6   3        9.11        9.05      3.34 o 
   5  -6   3      224.05      233.34      9.20 o 
   6  -6   3      148.36      135.64      7.13 o 
   7  -6   3       88.13       85.92      6.64 o 
   8  -6   3       58.29       56.54      6.44 o 
   9  -6   3      481.02      455.90     19.78 o 
  10  -6   3      188.55      188.88     10.23 o 
  11  -6   3        2.66        1.73      3.41 o 
  12  -6   3       67.52       63.17     10.23 o 
  13  -6   3       58.74       58.05      6.62 o 
  -9  -5   3        0.68       -0.72      5.42 o 
  -8  -5   3       45.22       50.87      8.63 o 
  -7  -5   3       34.57       31.01     19.43 o 
  -6  -5   3       12.22       11.25      5.06 o 
  -5  -5   3       49.63       37.55      4.88 o 
  -4  -5   3      114.42      115.94      8.24 o 
  -3  -5   3       14.22       12.81      5.42 o 
  -2  -5   3      308.16      289.87      8.38 o 
  -1  -5   3      203.47      199.18      5.92 o 
   0  -5   3      781.66      803.92     14.38 o 
   1  -5   3     1201.10     1226.48     23.54 o 
   2  -5   3      524.79      557.69      8.28 o 
   3  -5   3     1031.02     1051.36     22.38 o 
   4  -5   3      780.05      740.43     10.28 o 
   5  -5   3      278.31      285.26      8.80 o 
   6  -5   3       72.67       63.77      5.22 o 
   7  -5   3     1005.19     1057.87     47.74 o 
   8  -5   3      641.71      646.57     22.41 o 
   9  -5   3        4.62        3.37      2.30 o 
  10  -5   3       58.69       67.45     10.66 o 
  11  -5   3        1.69        5.67      4.22 o 
  12  -5   3      331.12      341.08     18.99 o 
  13  -5   3       29.92       14.06     12.09 o 
 -10  -4   3      204.68      254.75     25.64 o 
  -9  -4   3      129.31      164.05     15.34 o 
  -8  -4   3      117.50      125.89     23.83 o 
  -7  -4   3      194.89      188.20      7.91 o 
  -6  -4   3      186.59      191.42     11.73 o 
  -5  -4   3      514.62      493.15     19.27 o 
  -4  -4   3      315.68      318.34     10.36 o 
  -3  -4   3      436.38      425.19     10.83 o 
  -2  -4   3      192.44      183.81      5.59 o 
  -1  -4   3      749.45      726.65      8.35 o 
   0  -4   3      805.92      786.91     12.06 o 
   1  -4   3     1369.71     1421.03     18.18 o 
   2  -4   3      144.84      147.21      4.12 o 
   3  -4   3       36.24       27.62      1.88 o 
   4  -4   3     1283.02     1189.39     37.74 o 
   5  -4   3      102.27      107.94      4.24 o 
   6  -4   3       10.59       13.05      5.60 o 
   7  -4   3        9.87        7.42      4.21 o 
   8  -4   3        0.61        2.96      2.75 o 
   9  -4   3       10.53       10.16      4.44 o 
  10  -4   3      100.47       95.17      7.79 o 
  11  -4   3        0.05        0.80      2.86 o 
  12  -4   3        0.28        0.51      3.75 o 
 -11  -3   3        1.96        4.22      3.88 o 
 -10  -3   3        0.07        2.50      4.00 o 
  -9  -3   3       20.03       24.48     16.79 o 
  -8  -3   3       12.81       15.69     12.77 o 
  -7  -3   3        1.23        3.57      1.93 o 
  -6  -3   3       26.51       32.59      3.98 o 
  -5  -3   3      128.07      121.19      6.64 o 
  -4  -3   3      179.24      181.71      5.25 o 
  -3  -3   3        3.51        3.71      2.11 o 
  -2  -3   3       25.54       23.79      1.54 o 
  -1  -3   3       51.03       45.89      1.94 o 
   0  -3   3      386.11      419.56      7.67 o 
   1  -3   3     2920.06     3299.06     60.01 o 
   2  -3   3      754.14      735.66     11.21 o 
   3  -3   3      662.95      649.21      9.46 o 
   4  -3   3      219.75      207.02      6.76 o 
   5  -3   3      217.60      202.61      7.11 o 
   6  -3   3      230.82      214.13     10.06 o 
   7  -3   3      202.41      192.20      8.87 o 
   8  -3   3      249.67      239.86     15.77 o 
   9  -3   3       81.30       81.42      8.63 o 
  10  -3   3      122.41       98.52      7.31 o 
  11  -3   3      107.86      136.85      8.97 o 
  12  -3   3       10.49       11.16      8.94 o 
 -11  -2   3      100.07      119.46     15.11 o 
 -10  -2   3      144.31      180.91     14.39 o 
  -9  -2   3        8.02        8.15      6.77 o 
  -8  -2   3        0.01        0.48      2.08 o 
  -7  -2   3       40.42       40.22      2.80 o 
  -6  -2   3      170.21      169.56      6.85 o 
  -5  -2   3      658.96      613.88     14.78 o 
  -4  -2   3     1679.88     1848.54     16.57 o 
  -3  -2   3     1579.44     1636.82     31.72 o 
  -2  -2   3      222.81      205.44      4.75 o 
  -1  -2   3       84.95       76.91      1.87 o 
   0  -2   3        8.33        8.26      0.73 o 
   1  -2   3     2033.22     1998.63     28.68 o 
   2  -2   3      488.83      471.45      6.80 o 
   3  -2   3       20.87       22.11      1.72 o 
   4  -2   3       17.84       24.43      2.49 o 
   5  -2   3      846.99      802.82     21.65 o 
   6  -2   3      250.66      237.79     11.25 o 
   7  -2   3        5.01        4.66      2.52 o 
   8  -2   3      111.54      118.00      8.94 o 
   9  -2   3       41.23       47.76      8.08 o 
  10  -2   3        2.24        3.42      2.94 o 
  11  -2   3        6.41        3.88      3.64 o 
  12  -2   3        1.23        3.83      3.89 o 
 -12  -1   3      344.96      413.99     30.44 o 
 -11  -1   3       39.67       37.99      9.40 o 
 -10  -1   3      279.04      288.38     24.84 o 
  -9  -1   3      571.65      561.37     44.00 o 
  -8  -1   3        0.71        0.79      2.01 o 
  -7  -1   3      533.57      515.33     19.16 o 
  -6  -1   3        2.37        2.36      1.09 o 
  -5  -1   3        8.33        7.89      1.26 o 
  -4  -1   3       37.49       45.14      3.19 o 
  -3  -1   3     1686.31     1710.18     25.96 o 
  -2  -1   3      354.95      348.69      3.96 o 
  -1  -1   3     6101.00     6564.26     59.49 o 
   0  -1   3       81.34       86.18      2.02 o 
   1  -1   3      230.92      216.82      3.19 o 
   2  -1   3       94.39       91.46      2.36 o 
   3  -1   3        1.33        0.71      1.09 o 
   4  -1   3      175.96      185.96      6.75 o 
   5  -1   3      196.35      170.03      7.78 o 
   6  -1   3      261.12      268.86     12.64 o 
   7  -1   3        5.96        5.73      2.97 o 
   8  -1   3      225.52      209.84     13.41 o 
   9  -1   3       10.14       15.63      8.09 o 
  10  -1   3        0.29        0.49      2.50 o 
  11  -1   3        0.15        1.81      3.44 o 
 -12   0   3        6.34        3.46      4.74 o 
 -11   0   3       12.98       10.17      7.43 o 
 -10   0   3      225.88      205.08     14.70 o 
  -9   0   3      189.72      191.80     11.91 o 
  -8   0   3      795.88      749.63     37.87 o 
  -7   0   3      533.83      493.10     13.50 o 
  -6   0   3     1299.42     1236.44     33.55 o 
  -5   0   3     2255.79     2448.49     56.69 o 
  -4   0   3       65.59       53.91      2.16 o 
  -3   0   3      156.14      168.99      4.01 o 
  -2   0   3       14.64       14.41      0.96 o 
  -1   0   3    12790.41    13568.10    262.38 o 
   0   0   3       27.89       24.88      1.47 o 
   1   0   3     1044.72     1057.87     12.25 o 
   2   0   3      200.27      176.36      6.10 o 
   3   0   3      290.44      284.59      7.34 o 
   4   0   3      185.34      168.12      7.77 o 
   5   0   3       51.84       54.58      5.86 o 
   6   0   3      413.76      402.79     17.10 o 
   7   0   3      365.11      307.60     30.26 o 
   8   0   3       37.39       27.77     11.30 o 
   9   0   3       48.56       50.17      7.61 o 
  10   0   3       60.45       59.56      8.25 o 
  11   0   3       39.39       22.95     19.37 o 
 -12   1   3      215.59      214.16     17.58 o 
 -11   1   3       21.30       22.66     12.62 o 
 -10   1   3        1.35        1.39      3.90 o 
  -9   1   3      445.62      427.87     16.81 o 
  -8   1   3       13.57       14.91      2.73 o 
  -7   1   3      691.09      717.56     24.35 o 
  -6   1   3       62.85       58.44      2.76 o 
  -5   1   3        8.23        9.48      1.23 o 
  -4   1   3      462.16      466.23      7.35 o 
  -3   1   3       36.95       40.67      1.38 o 
  -2   1   3      980.69      950.14     22.43 o 
  -1   1   3      992.18      996.99      7.92 o 
   0   1   3       39.38       38.60      1.86 o 
   1   1   3       41.45       37.62      1.89 o 
   2   1   3      112.40      113.53      4.27 o 
   3   1   3        5.22        6.36      3.41 o 
   4   1   3      282.86      258.61      9.72 o 
   5   1   3      131.76      129.56      8.60 o 
   6   1   3       64.31       57.90      7.30 o 
   7   1   3       24.78       25.06     10.83 o 
   8   1   3      168.96      151.79     11.04 o 
   9   1   3       40.84       44.21      7.37 o 
  10   1   3       18.27       14.15     10.80 o 
 -13   2   3       40.95       45.29      7.23 o 
 -12   2   3       43.47       47.13      7.30 o 
 -11   2   3       51.82       49.81      9.37 o 
 -10   2   3      251.49      257.66     11.92 o 
  -9   2   3      302.35      295.85      9.77 o 
  -8   2   3      129.70      118.60      7.94 o 
  -7   2   3      211.52      212.70      8.17 o 
  -6   2   3      149.70      143.72      3.98 o 
  -5   2   3       12.10       11.26      1.95 o 
  -4   2   3      248.10      216.69      5.48 o 
  -3   2   3      545.99      556.10     11.29 o 
  -2   2   3      933.87      975.65     10.36 o 
  -1   2   3      323.33      315.65      4.68 o 
   0   2   3       45.92       62.48      2.51 o 
   1   2   3       13.96        6.62      1.87 o 
   2   2   3       11.18       12.12      5.65 o 
   3   2   3     1230.93     1219.27     31.88 o 
   4   2   3      105.28      109.66      8.42 o 
   5   2   3      147.75      159.45     10.92 o 
   6   2   3      431.80      412.44     15.43 o 
   7   2   3       83.16       79.29      7.14 o 
   8   2   3       87.16       93.03      8.39 o 
   9   2   3        0.02        1.76      4.03 o 
  10   2   3       13.06        8.08      6.48 o 
 -13   3   3       67.40       80.05     10.30 o 
 -12   3   3       19.00       14.99     11.22 o 
 -11   3   3       42.15       54.88      9.03 o 
 -10   3   3     1170.17     1183.11     39.39 o 
  -9   3   3      244.75      237.85     15.12 o 
  -8   3   3      514.52      494.72     17.45 o 
  -7   3   3      442.75      432.68     11.06 o 
  -6   3   3        8.34       16.08      1.97 o 
  -5   3   3      549.76      596.43      7.21 o 
  -4   3   3      369.96      354.30      8.30 o 
  -3   3   3      261.36      209.84      6.56 o 
  -2   3   3        2.74        1.70      0.75 o 
  -1   3   3      133.06      129.21      3.83 o 
   0   3   3       11.01        8.08      3.05 o 
   1   3   3      750.35      756.98     10.61 o 
   2   3   3      150.41      148.93      6.63 o 
   3   3   3        0.68        1.31      1.70 o 
   4   3   3      531.89      524.07     19.61 o 
   5   3   3     1384.12     1347.32     40.60 o 
   6   3   3      127.28      117.51      9.85 o 
   7   3   3       16.01       11.37      5.89 o 
   8   3   3      212.54      182.29     14.99 o 
   9   3   3        2.82        2.54      3.76 o 
 -13   4   3       26.09       17.95     13.62 o 
 -12   4   3      143.18      130.36     10.55 o 
 -11   4   3      325.47      313.18     15.14 o 
 -10   4   3        1.42        1.80      2.16 o 
  -9   4   3        0.78        0.99      2.24 o 
  -8   4   3       66.74       65.09      5.21 o 
  -7   4   3      158.42      173.55      6.79 o 
  -6   4   3      303.04      294.30      8.03 o 
  -5   4   3      131.38      132.80      3.72 o 
  -4   4   3      695.41      701.77     16.21 o 
  -3   4   3       25.23       21.61     12.21 o 
  -2   4   3      264.08      306.90      8.49 o 
  -1   4   3      781.38      881.07     13.78 o 
   0   4   3       99.94       70.84      4.58 o 
   1   4   3      635.36      625.06     18.16 o 
   2   4   3      230.84      228.45     10.91 o 
   3   4   3        3.71        5.28      2.71 o 
   4   4   3      893.34      885.39     29.52 o 
   5   4   3      715.98      736.94     37.47 o 
   6   4   3      269.12      279.08     17.69 o 
   7   4   3      333.29      351.07     20.94 o 
   8   4   3      800.36      874.57     23.02 o 
 -13   5   3      131.96      116.51      9.39 o 
 -12   5   3      127.44      131.64      9.81 o 
 -11   5   3      179.57      165.46      9.54 o 
 -10   5   3       85.70       90.35      5.70 o 
  -9   5   3      309.80      319.91     10.26 o 
  -8   5   3      224.51      216.83     10.34 o 
  -7   5   3       11.17        9.91      1.78 o 
  -6   5   3      753.21      688.60     15.72 o 
  -5   5   3      849.42      811.04     48.09 o 
  -4   5   3      205.28      223.08     10.01 o 
  -3   5   3      439.37      434.39     18.10 o 
  -2   5   3      324.84      313.12      8.42 o 
  -1   5   3      820.57      840.35     19.44 o 
   0   5   3        0.01        0.38      1.54 o 
   1   5   3      519.78      520.65     16.74 o 
   2   5   3      687.24      703.52     26.56 o 
   3   5   3      144.93      147.36     11.42 o 
   4   5   3        9.59        9.07      4.37 o 
   5   5   3        4.95        3.85      2.95 o 
   6   5   3       33.39       27.50     13.27 o 
   7   5   3       34.78       32.15      6.19 o 
   8   5   3      283.74      300.22     18.31 o 
 -13   6   3       36.47       45.23     10.83 o 
 -12   6   3       28.41       22.68     16.20 o 
 -11   6   3        0.30        1.87      1.85 o 
 -10   6   3        9.76        8.12      4.79 o 
  -9   6   3      121.75      122.47      8.03 o 
  -8   6   3      365.47      374.19     13.07 o 
  -7   6   3      278.31      273.35      9.00 o 
  -6   6   3       40.81       45.76     16.56 o 
  -5   6   3        5.90        5.81      3.81 o 
  -4   6   3      113.41      104.00     10.12 o 
  -3   6   3      141.36      155.82      6.15 o 
  -2   6   3     1346.24     1402.59     22.65 o 
  -1   6   3       26.96       24.24      2.49 o 
   0   6   3        9.63       12.17      5.53 o 
   1   6   3      513.82      500.36     21.06 o 
   2   6   3        7.15        8.83      4.64 o 
   3   6   3       32.15       27.26     14.79 o 
   4   6   3       11.56        9.14      4.69 o 
   5   6   3       80.11       95.35      8.03 o 
   6   6   3       54.39       57.18      7.61 o 
   7   6   3       45.21       44.28      7.56 o 
 -13   7   3       53.09       67.59     13.09 o 
 -12   7   3       40.07       51.00      7.88 o 
 -11   7   3        0.49        2.42      3.36 o 
 -10   7   3       26.51       30.18     16.52 o 
  -9   7   3       24.75       18.11      2.60 o 
  -8   7   3       43.16       46.99      3.19 o 
  -7   7   3      293.95      300.47     16.24 o 
  -6   7   3      126.19      135.97     11.79 o 
  -5   7   3      189.27      176.54     12.93 o 
  -4   7   3     1765.69     1957.44     79.97 o 
  -3   7   3      280.92      281.91      8.92 o 
  -2   7   3      209.28      194.33      7.02 o 
  -1   7   3      978.79      999.80     35.30 o 
   0   7   3      162.56      172.07     13.41 o 
   1   7   3      254.73      251.26     16.03 o 
   2   7   3        1.09        1.66      2.76 o 
   3   7   3       61.62       56.34      9.11 o 
   4   7   3       12.15       11.34      6.39 o 
   5   7   3        3.61        3.92      2.78 o 
   6   7   3       62.29       59.24      7.41 o 
 -13   8   3        7.58        3.86      8.28 o 
 -12   8   3       66.25       66.29      7.91 o 
 -11   8   3       63.76       65.10      8.00 o 
 -10   8   3       69.93       85.12      8.28 o 
  -9   8   3       17.58       14.79      8.84 o 
  -8   8   3      834.09      816.88     35.84 o 
  -7   8   3      296.76      279.37     16.55 o 
  -6   8   3      983.91      997.76     39.47 o 
  -5   8   3      284.31      287.13     20.25 o 
  -4   8   3      169.28      162.00      9.11 o 
  -3   8   3       25.56       22.71      2.23 o 
  -2   8   3        0.14        1.60      2.44 o 
  -1   8   3        1.34        3.26      3.54 o 
   0   8   3       91.46       80.59      6.37 o 
   1   8   3      572.29      586.20     31.66 o 
   2   8   3       49.97       53.90      9.35 o 
   3   8   3       51.55       57.09      7.38 o 
   4   8   3        7.61        9.32      7.14 o 
   5   8   3       18.70       27.57      8.20 o 
 -13   9   3        2.20       -0.03      7.15 o 
 -12   9   3        1.02        2.65      3.23 o 
 -11   9   3      250.73      254.62     15.88 o 
 -10   9   3       44.52       52.06     10.15 o 
  -9   9   3       79.05       68.96      7.82 o 
  -8   9   3      245.70      248.55     19.68 o 
  -7   9   3     1016.37     1053.37     51.73 o 
  -6   9   3        1.13        3.02      5.83 o 
  -5   9   3     1556.36     1559.81     46.28 o 
  -4   9   3      361.07      358.43     21.00 o 
  -3   9   3       54.05       58.36      6.10 o 
  -2   9   3      129.05      126.40      7.53 o 
  -1   9   3        0.84        1.87      2.42 o 
   0   9   3       44.00       35.87      6.57 o 
   1   9   3      144.85      148.94      9.45 o 
   2   9   3        1.42        0.42      3.32 o 
   3   9   3       38.60       48.21      6.85 o 
   4   9   3       78.27       80.63      8.20 o 
 -12  10   3       37.23       25.35     21.98 o 
 -11  10   3       60.38       70.36      8.86 o 
 -10  10   3       78.12       81.74      9.08 o 
  -9  10   3      116.74      125.35     11.62 o 
  -8  10   3       11.36        9.27      5.87 o 
  -7  10   3       39.32       44.84     15.67 o 
  -6  10   3      414.41      418.19     30.62 o 
  -5  10   3      124.28      114.00     11.59 o 
  -4  10   3       16.22       19.70     13.01 o 
  -3  10   3       93.81       98.79     10.83 o 
  -2  10   3       45.05       44.25     30.00 o 
  -1  10   3        1.24        0.97      3.18 o 
   0  10   3      113.56      103.97      8.14 o 
   1  10   3        7.78       10.97      7.67 o 
   2  10   3        0.43        2.02      1.53 o 
 -12  11   3        0.50        2.05      3.57 o 
 -11  11   3       31.16       29.68     24.31 o 
 -10  11   3       40.55       38.54     23.65 o 
  -9  11   3       50.65       50.23     28.09 o 
  -8  11   3        4.88        6.38      5.03 o 
  -7  11   3       13.91       15.38      8.11 o 
  -6  11   3      233.57      242.01     20.73 o 
  -5  11   3      238.77      258.10     21.69 o 
  -4  11   3        0.70       -0.55      4.97 o 
  -3  11   3      119.21      140.05     19.32 o 
  -2  11   3      788.25      809.80     32.94 o 
  -1  11   3       50.74       36.53     27.33 o 
   0  11   3       65.52       58.98     10.16 o 
 -10  12   3       91.50      108.71     12.56 o 
  -9  12   3        9.53       11.69      6.23 o 
  -8  12   3        0.04        1.29      4.51 o 
  -7  12   3       26.75       24.58     18.17 o 
  -6  12   3       66.34       65.88     29.55 o 
  -5  12   3       45.30       49.24     11.58 o 
  -4  12   3        8.84       12.44     11.35 o 
  -3  12   3       49.25       33.85     27.42 o 
  -2  12   3        2.02        1.97      6.36 o 
  -8  13   3        2.16        2.46      3.37 o 
  -7  13   3       11.29        7.03      8.50 o 
  -6  13   3        1.01        3.00      5.11 o 
  -5  13   3      104.26      119.27     15.00 o 
   5 -14   4       17.56        9.53     12.71 o 
   6 -14   4        1.37        1.23      4.84 o 
   1 -13   4       16.52       13.85     17.64 o 
   2 -13   4       27.43       13.94     18.11 o 
   3 -13   4      141.36      153.22     14.33 o 
   4 -13   4      362.50      405.63     26.80 o 
   5 -13   4       60.50       50.76      7.35 o 
   6 -13   4        0.06        2.39      5.57 o 
   7 -13   4      123.69      120.70     12.19 o 
   8 -13   4      379.25      353.85     31.25 o 
   9 -13   4       31.03       17.70     33.55 o 
  -1 -12   4      126.62      132.09     10.83 o 
   0 -12   4       78.61       75.26      7.38 o 
   1 -12   4      146.12      146.63     11.15 o 
   2 -12   4        1.58        4.08      2.68 o 
   3 -12   4       32.75       30.19     13.67 o 
   4 -12   4       61.88       57.91      7.58 o 
   5 -12   4       10.89       12.09      7.49 o 
   6 -12   4      106.30       90.98      9.14 o 
   7 -12   4       12.42       18.48     12.47 o 
   8 -12   4      246.60      222.60     16.76 o 
   9 -12   4       15.09       11.50     10.25 o 
  10 -12   4       38.93       21.96     13.80 o 
  -3 -11   4        8.55        4.85      7.82 o 
  -2 -11   4        1.54        0.68      3.69 o 
  -1 -11   4       14.28        8.88      6.15 o 
   0 -11   4       11.42        9.33      6.52 o 
   1 -11   4       79.34       79.80      6.98 o 
   2 -11   4      108.63      109.43      7.65 o 
   3 -11   4       34.81       33.56     12.50 o 
   4 -11   4      659.35      638.69     26.69 o 
   5 -11   4      634.17      645.77     37.17 o 
   6 -11   4        0.98        0.66      2.41 o 
   7 -11   4       68.99       63.67      5.33 o 
   8 -11   4       83.89      107.13     10.97 o 
   9 -11   4      103.73      110.63      9.66 o 
  10 -11   4        4.07        4.64      5.78 o 
  11 -11   4       69.23       95.89     12.17 o 
  -4 -10   4        5.27        4.73      6.34 o 
  -3 -10   4      485.92      476.73     23.06 o 
  -2 -10   4      264.49      263.83     17.63 o 
  -1 -10   4       29.86       17.31      9.51 o 
   0 -10   4      224.16      224.50     12.23 o 
   1 -10   4      313.71      335.00     19.99 o 
   2 -10   4      203.65      195.03     11.28 o 
   3 -10   4       33.05       34.70      6.34 o 
   4 -10   4      137.72      115.06      8.19 o 
   5 -10   4       77.46       75.10      6.36 o 
   6 -10   4      114.33      111.24      6.72 o 
   7 -10   4        9.73        8.49      4.40 o 
   8 -10   4       20.84       29.26      4.82 o 
   9 -10   4       61.41       59.66      6.43 o 
  10 -10   4       13.56       19.68     14.46 o 
  11 -10   4        9.57        5.41      4.24 o 
  12 -10   4        4.51        6.35      5.01 o 
  -5  -9   4        5.30        2.63      4.06 o 
  -4  -9   4       88.66       83.24      6.91 o 
  -3  -9   4       58.98       55.09      8.57 o 
  -2  -9   4      229.44      228.19     11.97 o 
  -1  -9   4       53.75       45.30      7.47 o 
   0  -9   4      146.05      132.25     11.31 o 
   1  -9   4       51.66       56.82      6.79 o 
   2  -9   4       15.39       13.78      5.39 o 
   3  -9   4       39.10       36.91     11.86 o 
   4  -9   4       39.02       40.50      4.92 o 
   5  -9   4       78.50       74.01      6.40 o 
   6  -9   4      140.75      134.55      9.54 o 
   7  -9   4      219.99      207.53     12.81 o 
   8  -9   4      150.31      118.74      6.86 o 
   9  -9   4      151.33      152.12      9.29 o 
  10  -9   4      233.44      235.57     21.25 o 
  11  -9   4       11.90       14.63      9.75 o 
  12  -9   4        4.79        6.27      8.29 o 
  -7  -8   4       48.68       63.40     16.26 o 
  -6  -8   4      160.82      172.37     16.79 o 
  -5  -8   4      120.95      130.43     16.39 o 
  -4  -8   4      149.26      154.37     10.04 o 
  -3  -8   4       17.45       15.84      7.02 o 
  -2  -8   4        0.06        1.27      1.54 o 
  -1  -8   4      297.03      291.62     11.41 o 
   0  -8   4      232.98      221.98     15.98 o 
   1  -8   4       27.68       29.56      8.10 o 
   2  -8   4      589.47      569.19     18.68 o 
   3  -8   4     1368.05     1353.12     39.28 o 
   4  -8   4        4.11        4.48      2.55 o 
   5  -8   4      188.45      190.05      8.22 o 
   6  -8   4      639.51      615.90     20.52 o 
   7  -8   4        0.06        0.85      2.02 o 
   8  -8   4       55.24       50.86      6.62 o 
   9  -8   4       76.35       78.54      5.89 o 
  10  -8   4      189.72      180.67     11.54 o 
  11  -8   4       45.23       54.97      7.19 o 
  12  -8   4        4.75        5.17      3.19 o 
  -8  -7   4       43.17       60.22     13.29 o 
  -7  -7   4      142.81      158.77     17.09 o 
  -6  -7   4        4.51        6.75      6.71 o 
  -5  -7   4        8.74       12.15      6.57 o 
  -4  -7   4        4.13        5.49      3.37 o 
  -3  -7   4      187.87      195.86     12.27 o 
  -2  -7   4      365.90      368.74     15.10 o 
  -1  -7   4       22.30       23.84     10.60 o 
   0  -7   4      216.69      237.65     11.52 o 
   1  -7   4      130.54      136.14      6.55 o 
   2  -7   4      181.86      175.17      7.36 o 
   3  -7   4      125.21      113.29      6.77 o 
   4  -7   4       16.39       16.56      5.08 o 
   5  -7   4       71.36       64.77      4.83 o 
   6  -7   4       29.09       21.85      3.52 o 
   7  -7   4        0.96        1.23      2.15 o 
   8  -7   4      203.95      180.68     11.62 o 
   9  -7   4       16.11       17.07      8.57 o 
  10  -7   4        3.61        5.47      3.76 o 
  11  -7   4       79.48       83.88      7.13 o 
  12  -7   4        3.83        4.52      4.61 o 
  -8  -6   4      217.00      221.86     19.49 o 
  -7  -6   4       17.38       13.78     15.48 o 
  -6  -6   4        6.11        4.04      3.41 o 
  -5  -6   4       18.45       19.80      3.51 o 
  -4  -6   4        3.53        2.99      2.27 o 
  -3  -6   4      562.21      534.48     20.26 o 
  -2  -6   4      105.72      117.81      7.99 o 
  -1  -6   4      345.21      350.93     16.38 o 
   0  -6   4       59.56       50.67      3.67 o 
   1  -6   4        0.63        1.48      1.32 o 
   2  -6   4       99.27      108.09      4.43 o 
   3  -6   4     1118.96     1078.44     23.58 o 
   4  -6   4      629.59      593.02     14.35 o 
   5  -6   4       36.48       39.76      3.46 o 
   6  -6   4       42.29       42.95      3.42 o 
   7  -6   4      517.98      529.51     18.08 o 
   8  -6   4      515.17      556.97     15.97 o 
   9  -6   4      125.89      113.76      7.91 o 
  10  -6   4      325.43      341.06     16.75 o 
  11  -6   4      478.07      442.03     15.74 o 
  12  -6   4      115.21      114.94      8.99 o 
  -9  -5   4       59.26       57.40     12.40 o 
  -8  -5   4        2.78        5.48      5.89 o 
  -7  -5   4       19.39       20.39     14.57 o 
  -6  -5   4      407.59      405.24     22.42 o 
  -5  -5   4      155.12      155.36      9.87 o 
  -4  -5   4        1.72        1.74      1.32 o 
  -3  -5   4      413.56      411.28     13.28 o 
  -2  -5   4      140.46      133.28      5.21 o 
  -1  -5   4       36.36       40.56      2.42 o 
   0  -5   4      466.24      486.25      7.13 o 
   1  -5   4     1327.55     1352.21     22.98 o 
   2  -5   4      357.22      363.10     11.91 o 
   3  -5   4       45.12       39.59      2.80 o 
   4  -5   4       73.84       79.83      3.68 o 
   5  -5   4      115.97      127.44      7.81 o 
   6  -5   4      482.94      469.76     18.23 o 
   7  -5   4       38.81       39.26      7.00 o 
   8  -5   4      419.53      398.31     13.18 o 
   9  -5   4        4.73        4.37      2.81 o 
  10  -5   4       45.93       49.69      6.29 o 
  11  -5   4      153.53      153.16      9.44 o 
  12  -5   4       33.10       30.61     18.26 o 
 -10  -4   4       12.35       14.38     31.41 o 
  -9  -4   4        9.18        8.26     11.90 o 
  -8  -4   4        2.34        2.11      4.21 o 
  -7  -4   4        0.71        1.34      4.40 o 
  -6  -4   4     1419.08     1459.91     42.03 o 
  -5  -4   4      825.92      821.11     32.08 o 
  -4  -4   4      486.77      448.36     17.02 o 
  -3  -4   4      469.20      465.92     11.93 o 
  -2  -4   4     1806.35     1931.75     54.25 o 
  -1  -4   4      211.49      236.59      6.51 o 
   0  -4   4     1644.92     1703.51     37.31 o 
   1  -4   4      983.13     1000.22     16.03 o 
   2  -4   4      163.87      158.15      8.95 o 
   3  -4   4       30.22       36.90      2.61 o 
   4  -4   4      755.43      755.28      9.87 o 
   5  -4   4      561.26      563.99     13.98 o 
   6  -4   4     1176.96     1216.01     47.75 o 
   7  -4   4       22.52       20.16      4.31 o 
   8  -4   4     2223.35     2261.55     41.20 o 
   9  -4   4      713.46      687.40     26.10 o 
  10  -4   4       12.70       12.87      6.01 o 
  11  -4   4       19.36       23.68     12.82 o 
  12  -4   4      123.56      139.92     12.88 o 
 -11  -3   4      107.27      120.75     14.14 o 
 -10  -3   4       21.47       22.60     17.93 o 
  -9  -3   4        8.81       12.60     12.03 o 
  -8  -3   4        5.47       13.06      7.44 o 
  -7  -3   4       83.24       77.68      3.94 o 
  -6  -3   4       24.12       23.23      2.10 o 
  -5  -3   4      688.32      630.67     16.02 o 
  -4  -3   4        0.42        0.31      0.92 o 
  -3  -3   4      164.01      165.56      5.38 o 
  -2  -3   4       90.77       76.05      3.75 o 
  -1  -3   4        3.67        2.29      0.98 o 
   0  -3   4      141.82      151.92      4.08 o 
   1  -3   4      166.41      148.47      8.52 o 
   2  -3   4      631.09      662.57     31.06 o 
   3  -3   4        6.81        6.23      2.64 o 
   4  -3   4        0.07        0.62      1.14 o 
   5  -3   4       31.99       23.80      3.66 o 
   6  -3   4        5.85        3.60      2.26 o 
   7  -3   4      144.89      139.00      9.73 o 
   8  -3   4      165.57      167.73     11.52 o 
   9  -3   4       45.81       53.30      8.32 o 
  10  -3   4        9.95       14.41      6.87 o 
  11  -3   4      128.29      136.98     10.75 o 
  12  -3   4      100.22      115.72     10.51 o 
 -11  -2   4        9.66        8.01      9.52 o 
 -10  -2   4        0.70        3.92      3.30 o 
  -9  -2   4        1.88        4.20      5.11 o 
  -8  -2   4      126.71      131.36     13.15 o 
  -7  -2   4      899.02      894.44     37.15 o 
  -6  -2   4       95.83       92.80      4.81 o 
  -5  -2   4      461.13      454.78     17.97 o 
  -4  -2   4        0.58       -0.47      2.88 o 
  -3  -2   4      250.86      258.10      7.45 o 
  -2  -2   4        6.11       12.07      1.23 o 
  -1  -2   4      223.57      215.14      4.61 o 
   0  -2   4        0.60        0.79      0.47 o 
   1  -2   4      370.82      372.86      6.47 o 
   2  -2   4      613.42      593.99      9.61 o 
   3  -2   4     1934.13     1905.51     83.47 o 
   4  -2   4       35.52       33.90      3.25 o 
   5  -2   4     1115.69     1187.73     31.79 o 
   6  -2   4       30.82       30.80      5.44 o 
   7  -2   4       10.41        9.97      5.59 o 
   8  -2   4        6.96        9.22      3.85 o 
   9  -2   4       35.16       38.08     17.25 o 
  10  -2   4      166.60      162.22     10.34 o 
  11  -2   4       91.72       91.97      8.06 o 
 -12  -1   4        1.88        3.55      5.46 o 
 -11  -1   4       13.13       10.11      6.48 o 
 -10  -1   4       12.56       12.23      9.97 o 
  -9  -1   4      488.35      497.18     33.49 o 
  -8  -1   4      568.66      591.64     21.82 o 
  -7  -1   4      341.79      351.72     19.08 o 
  -6  -1   4        0.07        1.10      3.53 o 
  -5  -1   4       30.23       32.00     14.16 o 
  -4  -1   4     1639.25     1552.37     37.42 o 
  -3  -1   4        1.57        2.45      1.12 o 
  -2  -1   4        4.35        2.55      0.95 o 
  -1  -1   4     3696.14     3975.08     65.11 o 
   0  -1   4     3688.34     3891.38     45.32 o 
   1  -1   4      919.75      959.44     12.99 o 
   2  -1   4      102.14       93.37      3.36 o 
   3  -1   4      296.84      269.39      8.65 o 
   4  -1   4       16.53       11.41      3.43 o 
   5  -1   4       30.93       31.66      5.35 o 
   6  -1   4       71.74       56.14      6.05 o 
   7  -1   4      309.75      287.17     16.21 o 
   8  -1   4       16.84       14.75      6.68 o 
   9  -1   4        6.25        7.04      3.90 o 
  10  -1   4      140.37      128.38     10.27 o 
  11  -1   4        8.15        8.02      5.66 o 
 -12   0   4       62.85       63.56     11.56 o 
 -11   0   4        9.11       12.17      8.00 o 
 -10   0   4       46.68       48.43      8.95 o 
  -9   0   4      257.66      260.42     20.62 o 
  -8   0   4      615.59      619.84     19.34 o 
  -7   0   4     1302.22     1350.84     38.61 o 
  -6   0   4        0.25        0.97      1.78 o 
  -5   0   4     1692.34     1842.26     54.72 o 
  -4   0   4      101.47      104.07      5.14 o 
  -3   0   4       18.43       22.39      1.31 o 
  -2   0   4      168.83      162.71      4.30 o 
  -1   0   4       49.10       45.82      1.97 o 
   0   0   4     2560.77     2574.94     42.94 o 
   1   0   4     1356.54     1403.83     18.23 o 
   2   0   4      494.87      493.43     10.44 o 
   3   0   4     1538.26     1578.63     37.80 o 
   4   0   4      150.74      150.20      7.37 o 
   5   0   4       27.75       34.35      9.76 o 
   6   0   4       35.57       44.41     15.83 o 
   7   0   4       12.44       17.74      7.13 o 
   8   0   4      108.34      110.81      9.70 o 
   9   0   4      117.49      129.52      9.51 o 
  10   0   4      111.31      123.45      9.83 o 
  11   0   4       50.18       58.75      9.00 o 
 -12   1   4       79.09       87.49     10.65 o 
 -11   1   4       66.55       78.43     10.51 o 
 -10   1   4        0.20        0.77      2.92 o 
  -9   1   4      336.31      314.23     14.75 o 
  -8   1   4      170.71      178.63      9.54 o 
  -7   1   4     1247.78     1281.51     30.15 o 
  -6   1   4      498.87      492.02     11.53 o 
  -5   1   4      132.24      124.70      3.79 o 
  -4   1   4     3644.22     4052.02     42.86 o 
  -3   1   4     3285.43     3378.60     79.96 o 
  -2   1   4      846.99      887.03     12.03 o 
  -1   1   4       72.41       67.13      2.54 o 
   0   1   4      414.55      366.69      7.63 o 
   1   1   4     3646.77     3846.99    150.06 o 
   2   1   4       30.76       33.79      4.65 o 
   3   1   4       33.91       22.97      4.34 o 
   4   1   4      230.06      209.47     10.78 o 
   5   1   4       19.20       24.63      9.86 o 
   6   1   4      176.34      171.69     13.34 o 
   7   1   4       58.56       54.04      9.05 o 
   8   1   4       19.32       19.42     11.86 o 
   9   1   4        5.63        6.97      3.65 o 
  10   1   4        0.20       -0.03      3.49 o 
 -13   2   4       58.04       51.29     31.14 o 
 -12   2   4       56.43       61.21     10.32 o 
 -11   2   4      408.55      396.59     32.05 o 
 -10   2   4      307.19      294.77     22.62 o 
  -9   2   4       10.00       13.40      2.99 o 
  -8   2   4       13.00       15.57      1.97 o 
  -7   2   4       96.98      108.48      4.82 o 
  -6   2   4        9.82       13.19      1.27 o 
  -5   2   4     2382.60     2650.79     26.36 o 
  -4   2   4      147.63      158.95      4.54 o 
  -3   2   4      309.35      332.65      6.89 o 
  -2   2   4      129.54      140.25      4.17 o 
  -1   2   4       26.12       27.81      1.86 o 
   0   2   4     1363.66     1432.45     23.66 o 
   1   2   4        0.07        0.84      1.72 o 
   2   2   4        1.84        2.68      1.59 o 
   3   2   4       58.60       59.87      5.68 o 
   4   2   4      159.15      156.57      9.47 o 
   5   2   4      209.90      225.88     15.53 o 
   6   2   4       36.22       35.84     13.64 o 
   7   2   4       81.87       89.03      7.59 o 
   8   2   4        2.21        3.76      3.51 o 
   9   2   4        1.22        2.75      2.68 o 
 -13   3   4       35.20       40.81      8.55 o 
 -12   3   4        0.01        1.24      2.65 o 
 -11   3   4       23.32       25.56     17.22 o 
 -10   3   4       41.71       37.34      4.46 o 
  -9   3   4      316.60      327.08     13.27 o 
  -8   3   4        9.31       11.13      4.22 o 
  -7   3   4       99.64       95.04      4.00 o 
  -6   3   4      801.05      782.97     15.39 o 
  -5   3   4      746.28      766.70     14.89 o 
  -4   3   4      349.36      378.05      8.87 o 
  -3   3   4      436.15      402.66      9.61 o 
  -2   3   4     4888.75     5543.62    105.16 o 
  -1   3   4      236.04      230.47      7.35 o 
   0   3   4      859.90      896.06     19.12 o 
   1   3   4      726.79      686.64     49.01 o 
   2   3   4      134.36      126.14      8.37 o 
   3   3   4      143.53      144.39      8.58 o 
   4   3   4       14.40       12.99      5.04 o 
   5   3   4       80.81       76.58      6.71 o 
   6   3   4       22.77       26.14     10.29 o 
   7   3   4       36.40       38.94      8.31 o 
   8   3   4       93.17      110.60      9.20 o 
   9   3   4       43.06       40.51      9.07 o 
 -13   4   4      190.20      197.07     21.01 o 
 -12   4   4      139.83      144.88     10.14 o 
 -11   4   4        8.69        7.97      5.64 o 
 -10   4   4      678.77      681.19     24.95 o 
  -9   4   4       44.81       42.82      3.96 o 
  -8   4   4      118.27      112.46      6.26 o 
  -7   4   4       32.46       34.03      2.41 o 
  -6   4   4      815.23      819.79     18.11 o 
  -5   4   4       10.40       18.40      5.84 o 
  -4   4   4      144.68      163.69     10.38 o 
  -3   4   4       34.84       43.63      5.71 o 
  -2   4   4      495.06      498.36     15.07 o 
  -1   4   4      145.92      144.08      4.76 o 
   0   4   4       86.29       90.94      4.27 o 
   1   4   4      156.03      134.54      7.82 o 
   2   4   4        9.93        9.18      4.43 o 
   3   4   4     1087.80     1055.94     33.16 o 
   4   4   4       80.67       88.45      7.53 o 
   5   4   4      159.21      154.03      8.48 o 
   6   4   4      116.47      101.22      8.24 o 
   7   4   4      235.79      245.96     13.97 o 
   8   4   4       19.88       20.86     15.41 o 
 -13   5   4        1.15        1.12      5.09 o 
 -12   5   4      144.53      130.72     15.74 o 
 -11   5   4       14.57       15.61      4.50 o 
 -10   5   4      243.50      237.86     10.87 o 
  -9   5   4      344.03      360.06     12.43 o 
  -8   5   4      199.17      193.72     10.37 o 
  -7   5   4      283.68      292.12      9.67 o 
  -6   5   4      413.27      420.33     18.26 o 
  -5   5   4        1.18        0.77      2.71 o 
  -4   5   4       33.76       28.49      5.50 o 
  -3   5   4      164.20      174.18     10.55 o 
  -2   5   4      669.05      659.63     15.91 o 
  -1   5   4      292.70      288.31     10.55 o 
   0   5   4       30.25       34.63      4.65 o 
   1   5   4        6.54        6.72      3.60 o 
   2   5   4      570.18      580.88     27.38 o 
   3   5   4      597.49      617.78     23.27 o 
   4   5   4      139.30      145.47      8.47 o 
   5   5   4       42.02       37.73      7.87 o 
   6   5   4      206.30      221.63     11.77 o 
   7   5   4        8.87        4.21      5.28 o 
 -12   6   4       19.89       25.32     20.31 o 
 -11   6   4       65.82       67.25      8.96 o 
 -10   6   4      233.85      234.97     18.98 o 
  -9   6   4      153.48      169.10     10.32 o 
  -8   6   4      270.76      279.98     11.16 o 
  -7   6   4      176.08      191.55     12.04 o 
  -6   6   4        2.41        3.09      1.44 o 
  -5   6   4      326.23      330.13     16.64 o 
  -4   6   4      949.74      979.11     37.87 o 
  -3   6   4       35.37       37.14      1.81 o 
  -2   6   4      126.74      127.82      5.71 o 
  -1   6   4      136.80      141.09      8.26 o 
   0   6   4        2.73        2.08      1.72 o 
   1   6   4      275.05      286.48     11.74 o 
   2   6   4      675.64      706.07     27.47 o 
   3   6   4      218.03      225.34     11.74 o 
   4   6   4      109.24      105.49      9.99 o 
   5   6   4        7.79        8.25      6.80 o 
   6   6   4       13.53       13.36     14.85 o 
 -13   7   4       16.07       11.96     20.29 o 
 -12   7   4        4.66        2.91      3.76 o 
 -11   7   4        4.25        4.25      3.87 o 
 -10   7   4      133.28      117.43     12.44 o 
  -9   7   4       99.62       96.10      9.18 o 
  -8   7   4      182.62      177.54     14.56 o 
  -7   7   4      413.09      404.92     16.13 o 
  -6   7   4       15.06       14.32      6.61 o 
  -5   7   4       17.44       16.33      7.03 o 
  -4   7   4      220.13      223.06     15.39 o 
  -3   7   4      112.05      111.19      5.82 o 
  -2   7   4      140.96      125.72      7.78 o 
  -1   7   4      176.68      174.71     12.39 o 
   0   7   4      803.97      833.42     21.38 o 
   1   7   4       22.61       28.67      9.08 o 
   2   7   4       57.64       59.24      5.87 o 
   3   7   4      123.23      141.88      9.97 o 
   4   7   4       41.08       36.30      6.83 o 
   5   7   4        0.36        1.20      2.91 o 
 -13   8   4        8.70       11.62     14.04 o 
 -12   8   4        7.69        5.74      4.23 o 
 -11   8   4      221.31      236.47     18.90 o 
 -10   8   4      350.14      376.83     30.30 o 
  -9   8   4      214.43      234.52     18.64 o 
  -8   8   4      196.73      219.26     15.42 o 
  -7   8   4       42.45       34.21     13.92 o 
  -6   8   4        3.27        6.92      3.81 o 
  -5   8   4       35.16       33.40     16.17 o 
  -4   8   4       24.67       22.37     10.01 o 
  -3   8   4      105.80      110.12      7.77 o 
  -2   8   4      111.23      110.29      6.27 o 
  -1   8   4      171.73      160.48      7.82 o 
   0   8   4      362.09      354.43     22.74 o 
   1   8   4      317.78      322.56     16.60 o 
   2   8   4       12.34       13.19      7.96 o 
   3   8   4       12.83       11.37      8.14 o 
   4   8   4        4.74        3.75      3.24 o 
 -12   9   4       47.92       40.57      8.82 o 
 -11   9   4       44.75       32.57     24.16 o 
 -10   9   4       64.09       64.48      9.31 o 
  -9   9   4       42.10       38.15      9.26 o 
  -8   9   4        1.47        4.41      3.51 o 
  -7   9   4        0.12        1.49      4.71 o 
  -6   9   4        0.35        2.90      4.97 o 
  -5   9   4       22.19       31.07     14.46 o 
  -4   9   4       18.43       18.18      9.05 o 
  -3   9   4        0.30        0.46      3.19 o 
  -2   9   4        4.14        3.24      2.89 o 
  -1   9   4      134.22      125.62      9.03 o 
   0   9   4        0.03       -0.19      3.25 o 
   1   9   4       81.51       75.49      8.23 o 
   2   9   4      101.20       92.81      8.02 o 
   3   9   4       23.97       17.83     14.53 o 
 -12  10   4        1.31        4.22     10.47 o 
 -11  10   4      114.46      103.84     10.89 o 
 -10  10   4       53.98       56.62     12.51 o 
  -9  10   4       75.23       82.77      9.07 o 
  -8  10   4       30.08       21.32     12.66 o 
  -7  10   4       81.24       87.20     15.01 o 
  -6  10   4       82.80      104.31     17.41 o 
  -5  10   4        4.46        6.45      5.50 o 
  -4  10   4      210.77      202.31     20.29 o 
  -3  10   4      182.59      178.65     19.38 o 
  -2  10   4      181.35      193.68     18.26 o 
  -1  10   4        3.21        2.99      4.67 o 
   0  10   4       12.12       12.05     13.29 o 
   1  10   4       34.99       33.42     22.08 o 
 -11  11   4        3.80        1.42      4.46 o 
 -10  11   4       57.73       67.17      8.64 o 
  -9  11   4       56.42       54.38     11.40 o 
  -8  11   4        0.01        4.26      5.35 o 
  -7  11   4        0.88        1.37      4.76 o 
  -6  11   4        6.03        1.32      5.02 o 
  -5  11   4       10.77       14.97      9.62 o 
  -4  11   4      164.07      170.89     14.26 o 
  -3  11   4        9.26       12.02     10.26 o 
  -2  11   4       23.51       18.12     14.52 o 
  -1  11   4       21.46       19.76     18.99 o 
   0  11   4       54.81       62.44     10.85 o 
 -10  12   4       60.55       69.79      9.20 o 
  -9  12   4      113.83      119.66     13.17 o 
  -8  12   4      132.38      121.70     15.49 o 
  -7  12   4        0.14        2.03      3.58 o 
  -6  12   4        0.26       -0.15      5.45 o 
  -5  12   4       55.70       49.25     25.60 o 
  -4  12   4       98.21      103.85     15.02 o 
  -3  12   4        1.99        5.52      6.63 o 
   1 -13   5       10.93        5.95      9.59 o 
   2 -13   5        9.66       13.22      6.06 o 
   3 -13   5       32.67       27.68     19.06 o 
   4 -13   5       55.76       49.99     12.76 o 
   5 -13   5        7.84        8.66      8.75 o 
   6 -13   5       12.51       10.73     12.55 o 
   7 -13   5        6.87       11.61     10.26 o 
   8 -13   5       15.44        6.95      7.12 o 
   9 -13   5       38.78       38.07      8.19 o 
  -1 -12   5       75.99       72.56      9.66 o 
   0 -12   5        1.83        1.07      3.40 o 
   1 -12   5      104.13      108.92     10.87 o 
   2 -12   5      143.10      174.65     14.83 o 
   3 -12   5        0.02        2.21      3.17 o 
   4 -12   5      152.82      176.91     12.79 o 
   5 -12   5      438.67      433.73     19.42 o 
   6 -12   5       69.48       70.45      9.39 o 
   7 -12   5        4.45        5.71      5.35 o 
   8 -12   5      222.57      228.44     16.91 o 
   9 -12   5      136.18      131.15     14.92 o 
  10 -12   5       70.88       68.78      8.72 o 
  -3 -11   5        1.96        1.32      3.42 o 
  -2 -11   5       24.43       16.14     11.48 o 
  -1 -11   5       13.99       12.46      8.56 o 
   0 -11   5       44.23       30.67     23.70 o 
   1 -11   5        0.70        1.85      3.75 o 
   2 -11   5        4.43        2.17      3.52 o 
   3 -11   5        7.73        6.47      4.68 o 
   4 -11   5        2.42        0.52      2.76 o 
   5 -11   5        9.42        6.56      4.42 o 
   6 -11   5        0.29        0.78      3.51 o 
   7 -11   5        0.57        2.42      3.73 o 
   8 -11   5        1.13        2.72      2.85 o 
   9 -11   5       10.29        8.51      8.84 o 
  10 -11   5        1.94        2.05      2.85 o 
  11 -11   5        0.16        0.23      2.96 o 
  -4 -10   5       48.52       34.17     11.36 o 
  -3 -10   5        0.27        2.82      3.19 o 
  -2 -10   5        0.94        2.06      3.70 o 
  -1 -10   5      148.55      147.65      8.48 o 
   0 -10   5        3.08        1.84      2.17 o 
   1 -10   5        0.15        1.73      3.05 o 
   2 -10   5       68.51       70.10      7.09 o 
   3 -10   5      100.92      109.68      7.01 o 
   4 -10   5        3.76        5.57      3.68 o 
   5 -10   5      142.23      131.59      6.91 o 
   6 -10   5      492.91      506.90     34.46 o 
   7 -10   5       31.81       41.35     18.88 o 
   8 -10   5        6.11        4.66      3.97 o 
   9 -10   5      113.60      122.48     18.09 o 
  10 -10   5      146.21      132.47     13.88 o 
  11 -10   5       38.30       43.56      9.42 o 
  -5  -9   5      133.87      134.94     17.39 o 
  -4  -9   5      274.14      293.59     17.53 o 
  -3  -9   5      200.76      188.48     14.22 o 
  -2  -9   5       21.93       15.86     10.52 o 
  -1  -9   5      763.65      763.55     40.87 o 
   0  -9   5      495.28      490.34     19.33 o 
   1  -9   5        1.08        1.94      1.94 o 
   2  -9   5      336.38      325.00     12.39 o 
   3  -9   5     1008.71      694.23    161.88 o 
   4  -9   5       21.16       20.89      4.59 o 
   5  -9   5      225.60      232.43     16.22 o 
   6  -9   5        2.97        2.68      2.52 o 
   7  -9   5        7.84        4.86      2.47 o 
   8  -9   5        0.91        1.06      3.66 o 
   9  -9   5       17.92       14.89     11.72 o 
  10  -9   5        0.05        2.37      4.07 o 
  11  -9   5        6.01        3.34      4.75 o 
  12  -9   5       16.41       10.47      9.65 o 
  -6  -8   5       12.11        9.22     13.37 o 
  -5  -8   5       79.63       98.10     15.78 o 
  -4  -8   5      238.73      230.96     16.64 o 
  -3  -8   5       18.80       20.69     10.81 o 
  -2  -8   5      350.74      357.06     15.17 o 
  -1  -8   5      163.29      154.55     10.25 o 
   0  -8   5      288.08      297.39     12.77 o 
   1  -8   5        8.19       10.93      4.28 o 
   2  -8   5        7.02        4.41      2.25 o 
   3  -8   5      501.58      485.93     15.78 o 
   4  -8   5      124.14      125.12      7.44 o 
   5  -8   5       45.14       40.67      2.92 o 
   6  -8   5        0.15        1.03      1.86 o 
   7  -8   5      417.46      393.74     15.78 o 
   8  -8   5      176.29      171.26      8.31 o 
   9  -8   5       13.26       12.61      6.91 o 
  10  -8   5       27.67       33.86     17.85 o 
  11  -8   5       35.94       30.73     20.54 o 
  12  -8   5       35.05       22.01     20.02 o 
  -7  -7   5       95.72       93.19     10.70 o 
  -6  -7   5      124.38      137.55     11.68 o 
  -5  -7   5        2.72        2.53      4.87 o 
  -4  -7   5      640.41      678.50     25.29 o 
  -3  -7   5      642.73      665.65     30.07 o 
  -2  -7   5       22.87       19.02      9.79 o 
  -1  -7   5       50.91       50.28      5.78 o 
   0  -7   5      212.68      199.90      7.06 o 
   1  -7   5      316.41      285.00      9.81 o 
   2  -7   5       14.25       12.37      3.69 o 
   3  -7   5        7.39        5.21      2.50 o 
   4  -7   5      500.37      471.21     13.25 o 
   5  -7   5      267.44      253.54      9.07 o 
   6  -7   5      227.13      220.79     12.13 o 
   7  -7   5      192.41      197.19     12.16 o 
   8  -7   5        0.19        0.50      2.33 o 
   9  -7   5       73.94       71.06      6.11 o 
  10  -7   5       78.91       80.40      6.26 o 
  11  -7   5      112.31      102.34      7.54 o 
  12  -7   5        3.22        3.17      3.78 o 
  -8  -6   5        1.80        5.71      5.63 o 
  -7  -6   5        0.18        2.12      4.39 o 
  -6  -6   5        0.34        2.95      3.39 o 
  -5  -6   5     1292.51     1374.86     35.72 o 
  -4  -6   5       34.86       32.04      4.67 o 
  -3  -6   5      292.95      287.00     13.53 o 
  -2  -6   5        3.71        4.07      2.47 o 
  -1  -6   5      156.42      159.33      6.84 o 
   0  -6   5      350.88      372.65     10.21 o 
   1  -6   5      501.41      528.99     12.75 o 
   2  -6   5      361.55      400.93     12.39 o 
   3  -6   5      102.24       96.38      6.21 o 
   4  -6   5      185.20      178.97      6.70 o 
   5  -6   5      846.83      818.78     25.28 o 
   6  -6   5       78.15       76.52      5.44 o 
   7  -6   5      863.79      888.04     21.19 o 
   8  -6   5       24.31       26.60     12.11 o 
   9  -6   5      168.95      154.72      8.81 o 
  10  -6   5       82.90       79.77      7.42 o 
  11  -6   5       63.20       75.83      8.27 o 
  12  -6   5       11.15       16.26     10.00 o 
  -9  -5   5      255.83      239.49     24.22 o 
  -8  -5   5        3.32        2.69      3.82 o 
  -7  -5   5      256.69      254.10     23.46 o 
  -6  -5   5      531.94      541.43     37.04 o 
  -5  -5   5       10.70       12.96      2.28 o 
  -4  -5   5       19.09       19.99      3.23 o 
  -3  -5   5       28.20       30.93      2.37 o 
  -2  -5   5     1191.20     1234.86     26.54 o 
  -1  -5   5      680.05      681.26     14.34 o 
   0  -5   5      514.48      487.48     11.86 o 
   1  -5   5     1205.53     1183.36     25.65 o 
   2  -5   5        4.58        2.28      2.78 o 
   3  -5   5        0.61        0.78      2.61 o 
   4  -5   5       14.92       10.61      1.58 o 
   5  -5   5      889.81      859.89     26.56 o 
   6  -5   5       13.46       12.86      5.23 o 
   7  -5   5        0.50        0.62      2.05 o 
   8  -5   5       35.28       37.34      8.02 o 
   9  -5   5      558.54      548.42     30.53 o 
  10  -5   5       19.16       19.53      8.88 o 
  11  -5   5        6.92        7.65      3.93 o 
  12  -5   5      285.87      284.73     18.01 o 
 -10  -4   5        0.02        2.46      3.75 o 
  -9  -4   5        5.70       12.22     10.64 o 
  -8  -4   5      259.14      262.15     25.94 o 
  -7  -4   5        0.00        1.10      3.48 o 
  -6  -4   5     1044.34     1003.11     41.78 o 
  -5  -4   5       28.89       29.15      2.27 o 
  -4  -4   5        1.87        3.13      1.83 o 
  -3  -4   5        2.12        1.27      0.86 o 
  -2  -4   5       62.59       76.87      2.94 o 
  -1  -4   5        7.98       11.33      2.15 o 
   0  -4   5      579.16      596.50     13.15 o 
   1  -4   5        0.04        0.86      1.80 o 
   2  -4   5      415.61      454.53     31.16 o 
   3  -4   5        0.43        0.55      0.49 o 
   4  -4   5       81.11       82.30      3.36 o 
   5  -4   5       50.97       51.74      3.88 o 
   6  -4   5       10.00       10.62      5.17 o 
   7  -4   5       92.10       82.23      6.47 o 
   8  -4   5       25.93       35.04     11.57 o 
   9  -4   5       68.08       74.46      7.20 o 
  10  -4   5        9.17       15.61      7.28 o 
  11  -4   5       78.43       83.90      7.95 o 
  12  -4   5      163.93      180.40     14.10 o 
 -10  -3   5        4.12        5.59      3.73 o 
  -9  -3   5        2.33        7.24      5.32 o 
  -8  -3   5       54.55       66.02     10.76 o 
  -7  -3   5        9.24        9.04      5.42 o 
  -6  -3   5        3.06        6.27      3.90 o 
  -5  -3   5      894.19      867.77     43.22 o 
  -4  -3   5      685.55      722.02     18.87 o 
  -3  -3   5       10.37       15.06      1.40 o 
  -2  -3   5     1387.53     1394.24     25.36 o 
  -1  -3   5     1745.67     1817.22     41.10 o 
   0  -3   5       77.32       72.74      3.97 o 
   1  -3   5       55.69       63.95      5.07 o 
   2  -3   5     2945.99     3431.80    146.80 o 
   3  -3   5     3663.31     3891.72     62.58 o 
   4  -3   5       16.81       18.78      2.04 o 
   5  -3   5      637.50      623.78     15.35 o 
   6  -3   5      852.78      888.12     31.66 o 
   7  -3   5        8.00       11.03      4.73 o 
   8  -3   5        0.00        1.85      2.53 o 
   9  -3   5        5.06        6.70      4.22 o 
  10  -3   5      176.62      176.74     11.83 o 
  11  -3   5       15.58       11.86      8.11 o 
 -11  -2   5       65.93       67.60      9.23 o 
 -10  -2   5      198.09      194.77     13.01 o 
  -9  -2   5      139.05      122.23     11.16 o 
  -8  -2   5      356.01      351.05     20.64 o 
  -7  -2   5       59.19       49.09      8.38 o 
  -6  -2   5      110.14      101.05     10.24 o 
  -5  -2   5       74.83       80.77      8.19 o 
  -4  -2   5       30.02       32.94      4.23 o 
  -3  -2   5      853.59      936.93     13.51 o 
  -2  -2   5      455.76      465.29      6.23 o 
  -1  -2   5        5.49        4.26      1.72 o 
   0  -2   5      114.68      125.68      4.02 o 
   1  -2   5      824.53      875.63     14.77 o 
   2  -2   5     1660.11     1830.30     64.62 o 
   3  -2   5      405.75      441.74      9.05 o 
   4  -2   5      193.20      202.06      6.35 o 
   5  -2   5       86.75       80.90      6.60 o 
   6  -2   5       19.28       29.23     10.23 o 
   7  -2   5      124.89      131.04      9.58 o 
   8  -2   5       60.96       62.93      9.12 o 
   9  -2   5      109.54      115.58      8.09 o 
  10  -2   5       41.08       33.97     20.41 o 
  11  -2   5        2.65        2.33      3.11 o 
 -11  -1   5       47.00       48.54     11.95 o 
 -10  -1   5       75.58       73.82      8.56 o 
  -9  -1   5      237.86      217.49     14.05 o 
  -8  -1   5       39.66       36.48      7.28 o 
  -7  -1   5      571.76      550.75     23.36 o 
  -6  -1   5        6.36        5.57      2.86 o 
  -5  -1   5       74.02       77.17      8.51 o 
  -4  -1   5      254.97      231.15      8.61 o 
  -3  -1   5       47.56       68.68      3.45 o 
  -2  -1   5        2.27        3.44      1.18 o 
  -1  -1   5       62.72       72.21      2.80 o 
   0  -1   5     1203.81     1141.14     15.49 o 
   1  -1   5       70.30       81.63      3.48 o 
   2  -1   5      101.50       93.17      4.68 o 
   3  -1   5       11.77        6.32      2.41 o 
   4  -1   5     1217.60     1368.95     33.04 o 
   5  -1   5      337.20      338.11     14.40 o 
   6  -1   5      178.01      159.60     11.89 o 
   7  -1   5      330.01      346.16     17.51 o 
   8  -1   5       70.05       69.89      6.52 o 
   9  -1   5        5.84        3.19      2.15 o 
  10  -1   5        1.99        6.01      4.63 o 
  11  -1   5        7.79        5.05      6.08 o 
 -12   0   5       21.46       15.30     13.23 o 
 -11   0   5       86.91       96.02     11.93 o 
 -10   0   5        4.01        4.24      5.49 o 
  -9   0   5        5.80        6.96      6.02 o 
  -8   0   5      242.16      230.52     16.92 o 
  -7   0   5      209.92      209.99     13.54 o 
  -6   0   5      172.02      163.82     12.11 o 
  -5   0   5      320.02      368.90     15.04 o 
  -4   0   5     1308.37     1396.54     29.72 o 
  -3   0   5      260.03      222.90      5.57 o 
  -2   0   5       58.22       68.65      3.50 o 
  -1   0   5     1644.15     1649.00     21.12 o 
   0   0   5     1342.53     1383.34     16.77 o 
   1   0   5     1543.46     1570.49     25.94 o 
   2   0   5      175.72      197.26      7.18 o 
   3   0   5      367.87      388.81     13.43 o 
   4   0   5      177.49      183.00      9.83 o 
   5   0   5      212.29      208.38     11.14 o 
   6   0   5      666.52      642.52     18.04 o 
   7   0   5        7.93       10.92      4.95 o 
   8   0   5       44.05       34.16     14.26 o 
   9   0   5       10.35        9.86      7.66 o 
  10   0   5        3.23        2.37      4.66 o 
 -12   1   5        0.59        2.62      2.35 o 
 -11   1   5       44.91       50.12      9.60 o 
 -10   1   5       10.48       13.11     10.04 o 
  -9   1   5        5.17        6.09      3.50 o 
  -8   1   5       12.35       15.08      8.60 o 
  -7   1   5      110.04       97.88      5.92 o 
  -6   1   5        0.64        0.32      0.54 o 
  -5   1   5      272.77      282.99      6.67 o 
  -4   1   5       15.33       19.06      1.84 o 
  -3   1   5      473.54      446.74      6.75 o 
  -2   1   5        2.35        1.24      0.76 o 
  -1   1   5     2151.95     2230.71     23.10 o 
   0   1   5       26.38       19.67      4.07 o 
   1   1   5      420.96      396.41     18.86 o 
   2   1   5       11.03       10.14      4.30 o 
   3   1   5      100.12      107.35      7.97 o 
   4   1   5      212.28      206.37     11.61 o 
   5   1   5     1204.08     1218.46     37.32 o 
   6   1   5       25.82       23.41      8.47 o 
   7   1   5       10.24       10.93      4.72 o 
   8   1   5      114.95      112.43      8.83 o 
   9   1   5        6.56        9.01      6.70 o 
  10   1   5        1.19        0.73      5.52 o 
 -13   2   5       89.60       84.22      9.76 o 
 -12   2   5       56.65       49.56      9.04 o 
 -11   2   5      151.23      148.69     10.59 o 
 -10   2   5       48.57       55.17      8.12 o 
  -9   2   5       21.36       26.80      5.90 o 
  -8   2   5       88.62       85.26      3.63 o 
  -7   2   5      475.13      495.46     18.55 o 
  -6   2   5     1051.75     1056.01     25.49 o 
  -5   2   5      588.22      598.69     14.90 o 
  -4   2   5      215.90      211.81      6.24 o 
  -3   2   5      366.37      379.32      9.52 o 
  -2   2   5      818.96      798.10     10.50 o 
  -1   2   5       12.88        5.20      2.07 o 
   0   2   5      162.59      161.65      6.53 o 
   1   2   5      120.82      114.61      5.99 o 
   2   2   5      200.81      209.86     10.70 o 
   3   2   5     1729.80     1744.81     98.45 o 
   4   2   5      299.94      284.27     14.49 o 
   5   2   5      756.86      770.51     24.06 o 
   6   2   5        8.49        8.42      3.97 o 
   7   2   5        3.85        3.55      3.06 o 
   8   2   5       17.24       16.98     16.09 o 
   9   2   5       26.79       35.51      9.12 o 
 -13   3   5       26.78       39.46      6.92 o 
 -12   3   5       32.33       32.61      8.88 o 
 -11   3   5      328.61      326.86     27.20 o 
 -10   3   5       22.47       22.80      5.18 o 
  -9   3   5      336.35      349.47     15.97 o 
  -8   3   5      127.06      112.74      6.80 o 
  -7   3   5        1.70        2.53      1.01 o 
  -6   3   5        0.41        0.90      1.03 o 
  -5   3   5      606.67      636.47     12.81 o 
  -4   3   5       18.06       16.57      1.61 o 
  -3   3   5      814.04      858.26     18.59 o 
  -2   3   5      133.56      124.05      4.06 o 
  -1   3   5        6.46        9.29      2.36 o 
   0   3   5      199.52      210.01      6.77 o 
   1   3   5      193.85      191.25      9.78 o 
   2   3   5      535.07      562.72     19.36 o 
   3   3   5      176.12      162.00     10.73 o 
   4   3   5       15.09       13.24      5.58 o 
   5   3   5       20.54       12.05      6.83 o 
   6   3   5       76.65       79.07      7.40 o 
   7   3   5       48.12       46.16     17.44 o 
   8   3   5       58.71       56.40     10.35 o 
 -13   4   5       38.51       34.33     34.03 o 
 -12   4   5       70.98       77.84      8.94 o 
 -11   4   5      499.42      525.96     40.20 o 
 -10   4   5       49.29       52.86      4.70 o 
  -9   4   5     1200.41     1237.84     53.32 o 
  -8   4   5      642.45      632.82     19.53 o 
  -7   4   5       40.27       35.80      2.26 o 
  -6   4   5      577.63      577.57     14.62 o 
  -5   4   5       99.92       88.02      8.33 o 
  -4   4   5      121.68      110.26      9.90 o 
  -3   4   5      556.81      581.64     13.68 o 
  -2   4   5       49.66       67.45      4.25 o 
  -1   4   5     1323.67     1347.01     29.06 o 
   0   4   5      278.84      275.85     12.68 o 
   1   4   5      126.90      124.17     10.33 o 
   2   4   5     1129.31     1148.54     38.48 o 
   3   4   5      987.88     1029.99     26.76 o 
   4   4   5        1.40        3.53      4.34 o 
   5   4   5       66.98       65.75      6.32 o 
   6   4   5       39.07       31.46     15.15 o 
   7   4   5        9.94       13.45      9.26 o 
 -13   5   5        3.27        5.63      9.29 o 
 -12   5   5       58.89       66.98     13.31 o 
 -11   5   5       15.10       15.82     12.27 o 
 -10   5   5      105.99      106.13      6.09 o 
  -9   5   5      108.14       98.18     11.29 o 
  -8   5   5       37.69       39.21      3.40 o 
  -7   5   5       28.63       25.60      2.89 o 
  -6   5   5      177.38      189.58     10.75 o 
  -5   5   5       28.95       36.00     15.90 o 
  -4   5   5       41.54       43.62      7.73 o 
  -3   5   5       61.30       67.71      3.83 o 
  -2   5   5      375.83      389.76     11.88 o 
  -1   5   5       10.23       10.42      4.18 o 
   0   5   5       27.44       29.31      4.89 o 
   1   5   5       52.42       48.21      4.97 o 
   2   5   5        7.58        6.08      3.31 o 
   3   5   5      192.65      196.15     10.66 o 
   4   5   5        2.30        4.16      2.59 o 
   5   5   5        1.34        3.97      3.53 o 
   6   5   5      118.66      123.23     10.67 o 
   7   5   5       58.83       70.42      8.03 o 
 -13   6   5        1.49        1.18      6.47 o 
 -12   6   5      251.94      260.42     27.01 o 
 -11   6   5       79.55       78.67      7.59 o 
 -10   6   5        7.26        5.64      5.04 o 
  -9   6   5       56.14       52.74      6.21 o 
  -8   6   5        8.84        7.27      4.83 o 
  -7   6   5      568.00      525.35     82.06 o 
  -6   6   5      320.94      344.78     16.77 o 
  -5   6   5      128.28      135.16     12.26 o 
  -4   6   5      318.48      308.65     17.96 o 
  -3   6   5        2.79        2.12      1.03 o 
  -2   6   5       84.12       87.26      5.43 o 
  -1   6   5       63.71       65.18      5.23 o 
   0   6   5      197.18      199.86     12.69 o 
   1   6   5      115.46      110.91      7.38 o 
   2   6   5        0.61        0.56      3.53 o 
   3   6   5       24.32       29.35     13.88 o 
   4   6   5       89.74       81.87      8.03 o 
   5   6   5      105.79      108.05      9.37 o 
   6   6   5       16.62        9.94     16.36 o 
 -13   7   5        6.17        6.61      8.11 o 
 -12   7   5        7.83        6.75      8.50 o 
 -11   7   5        1.05        2.02      5.94 o 
 -10   7   5      207.13      215.36     19.41 o 
  -9   7   5      380.44      394.09     27.25 o 
  -8   7   5        2.60        2.91      3.96 o 
  -7   7   5      188.19      188.62     15.44 o 
  -6   7   5      108.93      106.18     10.82 o 
  -5   7   5      101.46       96.89     13.27 o 
  -4   7   5       28.72       28.70     17.56 o 
  -3   7   5      116.91      105.23      7.47 o 
  -2   7   5       71.88       75.65      5.39 o 
  -1   7   5       71.22       63.90      5.53 o 
   0   7   5      127.17      118.59      7.19 o 
   1   7   5       63.54       67.45      6.74 o 
   2   7   5       64.11       56.10      8.52 o 
   3   7   5        2.60        4.40      4.76 o 
   4   7   5       34.95       35.78      6.23 o 
   5   7   5       36.58       16.14     18.59 o 
 -13   8   5       19.77       19.36     13.77 o 
 -12   8   5      116.71      125.68     17.70 o 
 -11   8   5        2.28        2.38      3.21 o 
 -10   8   5       36.35       38.56     18.78 o 
  -9   8   5      125.31      119.19     11.82 o 
  -8   8   5      108.11       94.10      9.87 o 
  -7   8   5        0.07        1.43      3.91 o 
  -6   8   5      928.78      982.67     52.36 o 
  -5   8   5      533.98      552.59     27.98 o 
  -4   8   5       60.78       62.93      9.81 o 
  -3   8   5      322.97      305.43     22.38 o 
  -2   8   5      553.39      562.52     30.18 o 
  -1   8   5        6.34        4.06      3.45 o 
   0   8   5      390.25      398.02     20.61 o 
   1   8   5      231.81      226.01     14.96 o 
   2   8   5        7.10        7.39      5.53 o 
   3   8   5        8.17        6.21      5.84 o 
 -12   9   5       11.42        7.01      8.20 o 
 -11   9   5        6.47        4.95      4.90 o 
 -10   9   5       67.23       76.75      8.98 o 
  -9   9   5      169.61      173.31     15.26 o 
  -8   9   5        0.90        2.60      3.88 o 
  -7   9   5       57.82       55.41     41.09 o 
  -6   9   5        3.87        3.25      4.71 o 
  -5   9   5       43.05       39.21     23.67 o 
  -4   9   5        0.12        0.48      5.02 o 
  -3   9   5        5.23        4.66      4.19 o 
  -2   9   5       53.33       42.15      9.03 o 
  -1   9   5        2.45        6.55      4.65 o 
   0   9   5       18.40        9.57      9.93 o 
   1   9   5        0.84        1.08      5.30 o 
   2   9   5       29.94       20.56     21.47 o 
 -11  10   5        4.02        4.24      5.17 o 
 -10  10   5       14.04       11.00     11.03 o 
  -9  10   5       49.69       45.74     25.07 o 
  -8  10   5       36.64       32.17     16.63 o 
  -7  10   5      167.36      156.63     14.01 o 
  -6  10   5        9.15       10.14      6.27 o 
  -5  10   5        7.53       11.02      6.66 o 
  -4  10   5        5.66        6.24      6.40 o 
  -3  10   5       14.31       14.65      8.81 o 
  -2  10   5       46.07       38.17     18.52 o 
  -1  10   5        0.79        1.96      4.30 o 
   0  10   5       44.00       48.47     11.30 o 
   1  10   5       17.34       19.46     16.20 o 
 -10  11   5       10.97        9.24      9.91 o 
  -9  11   5       57.92       54.14     10.45 o 
  -8  11   5      311.59      310.78     21.97 o 
  -7  11   5      168.65      201.27     17.31 o 
  -6  11   5       23.07       20.15     15.68 o 
  -5  11   5      269.88      303.81     25.81 o 
  -4  11   5       70.40       86.96     13.76 o 
  -3  11   5       31.62       33.24     26.59 o 
  -2  11   5      239.29      219.62     26.28 o 
  -1  11   5       38.74       36.13     13.33 o 
  -8  12   5       79.82       76.62      9.74 o 
  -7  12   5        2.23        2.75      9.12 o 
  -6  12   5        3.03        5.43      4.98 o 
  -5  12   5        0.00        0.23      4.44 o 
   2 -13   6      228.60      242.01     19.89 o 
   3 -13   6        0.75        2.39      5.13 o 
   4 -13   6      194.31      201.26     20.49 o 
   5 -13   6      130.25      160.09     17.79 o 
   6 -13   6        7.26        6.79      5.80 o 
   7 -13   6        0.10        1.01      6.76 o 
   8 -13   6        5.70        1.60      7.46 o 
  -1 -12   6        1.09        1.01      5.12 o 
   0 -12   6       78.54       81.75     10.61 o 
   1 -12   6        0.90        1.77      6.25 o 
   2 -12   6       71.37       73.96     10.72 o 
   3 -12   6        0.24        1.27      4.89 o 
   4 -12   6        9.64       13.16     10.08 o 
   5 -12   6        1.18        2.94      3.78 o 
   6 -12   6        3.80        3.71      5.13 o 
   7 -12   6       68.68       68.20      9.16 o 
   8 -12   6        0.02        2.28      3.28 o 
   9 -12   6       98.77       89.59     10.86 o 
  -3 -11   6        0.44        1.12      8.38 o 
  -2 -11   6      248.16      273.66     38.98 o 
  -1 -11   6      303.35      302.51     20.84 o 
   0 -11   6        3.78        7.10      8.51 o 
   1 -11   6        4.09        5.10      6.55 o 
   2 -11   6      144.41      148.27     11.98 o 
   3 -11   6      105.17      125.94     14.10 o 
   4 -11   6       25.17       40.55     25.75 o 
   5 -11   6       14.25       16.76     12.36 o 
   6 -11   6      360.99      393.78     28.59 o 
   7 -11   6      259.00      273.42     23.35 o 
   8 -11   6        0.43        2.54      4.45 o 
   9 -11   6       59.95       89.03      9.75 o 
  10 -11   6       55.89       59.16      8.43 o 
  -4 -10   6       34.01       30.90      8.19 o 
  -3 -10   6       11.14       12.12     12.33 o 
  -2 -10   6      222.32      213.40     10.64 o 
  -1 -10   6       83.61       92.02      7.08 o 
   0 -10   6      116.57      117.43      7.15 o 
   1 -10   6       84.22       76.48      6.59 o 
   2 -10   6       25.27       32.04     10.63 o 
   3 -10   6      241.69      244.79     19.38 o 
   4 -10   6       61.43       43.95     21.81 o 
   5 -10   6       38.10       39.13     21.93 o 
   6 -10   6       72.65       78.69      8.84 o 
   7 -10   6       29.79       39.36     19.31 o 
   8 -10   6        0.21        0.74      5.03 o 
   9 -10   6       24.84       26.93     18.85 o 
  10 -10   6       39.13       48.93      8.47 o 
  11 -10   6       12.22        9.92      9.74 o 
  -5  -9   6       87.27       84.74     11.20 o 
  -4  -9   6       67.70       68.36     11.44 o 
  -3  -9   6      282.15      256.23     20.93 o 
  -2  -9   6       26.44       24.65      8.09 o 
  -1  -9   6        1.06        2.77      3.96 o 
   0  -9   6      172.50      190.27      8.63 o 
   1  -9   6        2.22        1.62      1.96 o 
   2  -9   6        7.53        6.76      3.24 o 
   3  -9   6       29.41       34.61     14.81 o 
   4  -9   6      429.93      438.30     24.90 o 
   5  -9   6      122.01      115.28      9.82 o 
   6  -9   6        0.26        1.37      4.26 o 
   7  -9   6      521.23      528.63     36.70 o 
   8  -9   6      601.47      565.23     45.55 o 
   9  -9   6        0.23        1.73      2.94 o 
  10  -9   6       15.69       16.19      9.80 o 
  11  -9   6        6.65        4.86      7.56 o 
  -6  -8   6       27.35       22.76     22.83 o 
  -5  -8   6       41.09       41.18      8.66 o 
  -4  -8   6      650.73      670.73     33.46 o 
  -3  -8   6       80.95       76.53      5.69 o 
  -2  -8   6       54.30       51.73      5.34 o 
  -1  -8   6        0.24        0.94      1.84 o 
   0  -8   6      128.27      109.46      8.18 o 
   1  -8   6      982.13      977.32     23.94 o 
   2  -8   6       69.43       72.72      5.39 o 
   3  -8   6      686.33      636.99     28.67 o 
   4  -8   6       38.27       28.45      4.97 o 
   5  -8   6       10.70        9.16      1.29 o 
   6  -8   6       63.70       55.52     10.52 o 
   7  -8   6        0.41        1.37      3.43 o 
   8  -8   6       24.71       23.39     13.69 o 
   9  -8   6       23.72       22.38     13.34 o 
  10  -8   6       10.23       11.45      8.15 o 
  11  -8   6        3.41        1.67      5.33 o 
  -7  -7   6        0.23        2.00      3.92 o 
  -6  -7   6        4.93        5.01      3.89 o 
  -5  -7   6        0.87        2.43      4.03 o 
  -4  -7   6       12.00        9.56      5.62 o 
  -3  -7   6      719.12      722.30     28.87 o 
  -2  -7   6      438.59      452.80     13.23 o 
  -1  -7   6       93.99       88.70      6.29 o 
   0  -7   6      995.99     1026.36     50.47 o 
   1  -7   6     1364.74     1395.41     39.61 o 
   2  -7   6      104.61      105.95      6.58 o 
   3  -7   6      491.61      469.42     25.90 o 
   4  -7   6     1490.52     1562.62     86.86 o 
   5  -7   6      354.46      357.99     10.15 o 
   6  -7   6      115.97      102.96      7.72 o 
   7  -7   6        0.22        1.42      1.75 o 
   8  -7   6       67.90       65.31      5.67 o 
   9  -7   6      116.82      122.23     10.65 o 
  10  -7   6       94.77       87.40     11.34 o 
  11  -7   6        4.24        1.79      4.56 o 
  -8  -6   6       13.81       11.42     13.33 o 
  -7  -6   6      120.61      139.18     12.43 o 
  -6  -6   6       17.32       23.81     14.98 o 
  -5  -6   6       63.10       58.37      8.30 o 
  -4  -6   6      181.19      171.92     10.75 o 
  -3  -6   6      188.96      191.70     11.39 o 
  -2  -6   6      210.39      197.30     10.20 o 
  -1  -6   6      793.87      802.73     25.08 o 
   0  -6   6       10.92        8.34      3.32 o 
   1  -6   6       62.48       54.00      2.57 o 
   2  -6   6        5.42       10.81      4.49 o 
   3  -6   6      289.93      280.54     16.15 o 
   4  -6   6      751.48      747.64     31.73 o 
   5  -6   6      263.70      245.46      8.74 o 
   6  -6   6      557.52      546.50     18.71 o 
   7  -6   6       42.27       34.90      4.06 o 
   8  -6   6       11.30       16.75      6.64 o 
   9  -6   6       18.05       18.59      8.53 o 
  10  -6   6       19.55       23.66     12.50 o 
  11  -6   6        4.52        3.06      4.90 o 
  -9  -5   6        3.47        4.34      9.48 o 
  -8  -5   6      136.31      141.59     13.82 o 
  -7  -5   6       69.18       80.30      9.68 o 
  -6  -5   6       56.71       59.69     26.86 o 
  -5  -5   6       42.36       44.08     19.85 o 
  -4  -5   6        8.75        9.79      4.21 o 
  -3  -5   6      191.21      193.36      5.76 o 
  -2  -5   6      121.37      114.98      4.62 o 
  -1  -5   6        6.06        3.82      1.77 o 
   0  -5   6      271.17      281.54      9.67 o 
   1  -5   6       22.93       19.78     10.48 o 
   2  -5   6      464.03      445.52     21.52 o 
   3  -5   6      122.89      125.53     11.03 o 
   4  -5   6        8.89        9.64      1.50 o 
   5  -5   6      137.99      142.76      7.24 o 
   6  -5   6      346.70      333.42     10.80 o 
   7  -5   6      433.18      424.62     18.45 o 
   8  -5   6      161.62      147.94      8.76 o 
   9  -5   6      532.29      543.86     35.22 o 
  10  -5   6       79.13       79.13      8.31 o 
  11  -5   6        0.14        1.29      2.32 o 
 -10  -4   6       20.37       15.43     15.80 o 
  -9  -4   6      262.03      268.02     26.36 o 
  -8  -4   6      337.72      330.78     35.45 o 
  -7  -4   6      385.30      387.89     27.94 o 
  -6  -4   6      261.75      260.06     19.59 o 
  -5  -4   6      869.80      962.23     37.08 o 
  -4  -4   6      529.24      538.25     16.57 o 
  -3  -4   6        4.16        8.64      1.82 o 
  -2  -4   6      761.05      783.31     15.74 o 
  -1  -4   6        5.96        4.07      1.65 o 
   0  -4   6      184.69      167.31      3.97 o 
   1  -4   6        0.70        2.46      1.59 o 
   2  -4   6     1077.66     1129.80     37.15 o 
   3  -4   6      424.30      385.62     23.17 o 
   4  -4   6      121.20      137.51      5.80 o 
   5  -4   6        9.06        9.27      3.58 o 
   6  -4   6      239.46      212.44     22.59 o 
   7  -4   6       49.26       46.77      7.14 o 
   8  -4   6      147.87      145.48      9.99 o 
   9  -4   6        1.25        1.48      2.83 o 
  10  -4   6      160.07      155.76     10.29 o 
  11  -4   6        8.24        5.21      5.05 o 
 -10  -3   6        0.14        1.36      3.59 o 
  -9  -3   6        6.32        3.20      3.26 o 
  -8  -3   6      252.29      210.90     16.06 o 
  -7  -3   6        2.71        5.98      3.55 o 
  -6  -3   6      293.60      310.79     14.52 o 
  -5  -3   6      192.25      195.39     13.29 o 
  -4  -3   6        7.90       10.53      5.60 o 
  -3  -3   6       81.93       80.27      4.41 o 
  -2  -3   6       60.50       59.29      2.41 o 
  -1  -3   6       36.90       36.54      1.87 o 
   0  -3   6        4.92        4.41      1.20 o 
   1  -3   6       16.45       19.95     10.27 o 
   2  -3   6       48.18       57.39      2.22 o 
   3  -3   6      120.92      117.08      6.43 o 
   4  -3   6        0.02        0.60      1.13 o 
   5  -3   6        6.45        6.59      3.17 o 
   6  -3   6      785.52      720.97     49.72 o 
   7  -3   6      602.41      613.07     24.73 o 
   8  -3   6      245.81      227.98     13.97 o 
   9  -3   6        0.07        2.91      3.02 o 
  10  -3   6      120.32      152.95     11.20 o 
  11  -3   6       16.11        8.89      8.55 o 
 -11  -2   6      204.51      184.86     16.90 o 
 -10  -2   6       44.91       64.93     15.85 o 
  -9  -2   6       58.08       42.78     23.92 o 
  -8  -2   6        2.15        0.83      4.16 o 
  -7  -2   6       14.04       26.50     11.05 o 
  -6  -2   6      597.05      618.63     25.98 o 
  -5  -2   6       20.35       20.98      8.94 o 
  -4  -2   6      226.30      195.38     11.63 o 
  -3  -2   6      657.17      647.98     16.08 o 
  -2  -2   6      737.84      784.27     15.59 o 
  -1  -2   6       16.90       22.72      2.13 o 
   0  -2   6     1005.34      994.60     10.58 o 
   1  -2   6      171.17      158.97      5.89 o 
   2  -2   6        6.50        7.77      3.35 o 
   3  -2   6      317.87      304.54     11.04 o 
   4  -2   6      916.10      903.05     23.76 o 
   5  -2   6      715.83      627.04     65.60 o 
   6  -2   6        0.58        2.26      2.84 o 
   7  -2   6     1041.47     1092.07     38.71 o 
   8  -2   6       98.59       92.34      7.87 o 
   9  -2   6       14.22       13.24      8.57 o 
  10  -2   6        0.02        2.02      3.84 o 
 -11  -1   6       15.01       20.48     14.42 o 
 -10  -1   6       11.26       14.23      9.11 o 
  -9  -1   6      178.52      168.05     20.85 o 
  -8  -1   6      117.44      118.76      9.82 o 
  -7  -1   6       40.14       44.17     18.47 o 
  -6  -1   6      414.57      419.46     20.83 o 
  -5  -1   6        0.58       -0.29      2.84 o 
  -4  -1   6       17.66       20.27      9.65 o 
  -3  -1   6       92.25       98.66      3.03 o 
  -2  -1   6      300.82      302.38      8.07 o 
  -1  -1   6      175.08      199.25      6.15 o 
   0  -1   6      192.61      222.12      7.50 o 
   1  -1   6      486.81      560.77     13.74 o 
   2  -1   6        0.01        1.74      2.16 o 
   3  -1   6        7.83       10.98      4.10 o 
   4  -1   6      434.61      450.23     16.67 o 
   5  -1   6      199.43      174.11     11.27 o 
   6  -1   6      311.75      317.32     13.10 o 
   7  -1   6        9.84       13.68      6.64 o 
   8  -1   6      106.19      114.58      9.31 o 
   9  -1   6       41.97       42.80     18.97 o 
  10  -1   6        6.15        5.29      5.37 o 
 -12   0   6       51.88       55.95      8.65 o 
 -11   0   6       29.29       22.63     16.90 o 
 -10   0   6      285.62      314.96     26.90 o 
  -9   0   6      127.50      132.87     10.13 o 
  -8   0   6        6.82        6.84      3.75 o 
  -7   0   6       69.06       68.65      8.77 o 
  -6   0   6      276.88      272.43     13.91 o 
  -5   0   6      102.52      105.38      9.27 o 
  -4   0   6       90.34       93.13      3.14 o 
  -3   0   6       15.73       19.85      1.65 o 
  -2   0   6     4152.80     4091.81    115.33 o 
  -1   0   6      295.27      280.88      7.44 o 
   0   0   6      141.88      139.66      6.12 o 
   1   0   6      420.44      412.56     11.57 o 
   2   0   6       90.40       76.40      6.39 o 
   3   0   6       80.99       92.15      7.78 o 
   4   0   6      900.61      823.59     61.20 o 
   5   0   6       44.18       50.39     17.93 o 
   6   0   6       86.81       81.93      7.11 o 
   7   0   6      175.38      151.61     10.19 o 
   8   0   6       78.74       83.87      9.36 o 
   9   0   6       69.98       68.70      7.94 o 
 -12   1   6        3.47        1.20      2.51 o 
 -11   1   6       21.56       23.38     15.37 o 
 -10   1   6        6.21        5.30      4.11 o 
  -9   1   6       17.83       21.14      9.93 o 
  -8   1   6       41.81       41.06      6.53 o 
  -7   1   6       92.30       95.03     11.80 o 
  -6   1   6       89.11       88.37      3.69 o 
  -5   1   6      222.05      220.38      7.99 o 
  -4   1   6        0.37        0.87      0.69 o 
  -3   1   6      452.87      490.72     10.75 o 
  -2   1   6       96.35       97.23      4.69 o 
  -1   1   6       16.56       22.82      3.44 o 
   0   1   6       79.01       82.75      4.92 o 
   1   1   6      200.10      204.40      8.41 o 
   2   1   6       33.52       29.16      4.93 o 
   3   1   6      190.03      185.99      8.78 o 
   4   1   6      411.58      413.06     16.49 o 
   5   1   6        1.90        4.43      2.99 o 
   6   1   6       53.76       59.76     11.52 o 
   7   1   6       17.12       21.05      8.74 o 
   8   1   6      151.41      168.54     13.18 o 
   9   1   6      122.99      153.21     14.73 o 
 -12   2   6       13.09        9.10     10.37 o 
 -11   2   6        0.27        1.98      3.03 o 
 -10   2   6        1.48        2.56      2.26 o 
  -9   2   6       24.40       20.56     11.03 o 
  -8   2   6       51.96       48.55      3.80 o 
  -7   2   6       94.44       85.88      4.80 o 
  -6   2   6       27.18       27.87      1.88 o 
  -5   2   6       70.14       57.59      3.34 o 
  -4   2   6       28.43       26.32      2.04 o 
  -3   2   6      521.11      535.75     16.81 o 
  -2   2   6       33.50       28.73      2.42 o 
  -1   2   6        0.51        1.12      0.62 o 
   0   2   6       27.77       26.06      5.07 o 
   1   2   6       14.22       13.07      6.54 o 
   2   2   6      483.78      499.52     18.20 o 
   3   2   6       12.23       17.68      7.17 o 
   4   2   6       58.83       69.24     13.03 o 
   5   2   6      496.71      517.73     22.29 o 
   6   2   6       84.73       88.81     10.23 o 
   7   2   6       36.67       37.72     20.27 o 
   8   2   6        0.78       -0.37      4.34 o 
 -13   3   6       94.42      100.01     16.71 o 
 -12   3   6      161.20      151.78     12.60 o 
 -11   3   6       63.00       69.37      9.04 o 
 -10   3   6       22.61       16.14     10.92 o 
  -9   3   6      840.51      873.58     72.36 o 
  -8   3   6      157.48      167.97     10.14 o 
  -7   3   6       10.11       12.37      2.00 o 
  -6   3   6        5.39        4.11      1.96 o 
  -5   3   6     1386.93     1356.53     80.21 o 
  -4   3   6     1135.29     1126.61     23.76 o 
  -3   3   6      173.18      166.54      6.50 o 
  -2   3   6       46.94       49.22      3.90 o 
  -1   3   6      379.66      353.15     10.16 o 
   0   3   6      478.59      488.52     16.65 o 
   1   3   6      170.57      164.07      9.60 o 
   2   3   6      209.74      204.33     13.98 o 
   3   3   6        1.63        2.25      2.55 o 
   4   3   6      176.15      167.21     10.11 o 
   5   3   6       80.10       77.98      6.80 o 
   6   3   6       28.45       32.99     20.14 o 
   7   3   6      152.34      139.40     10.74 o 
   8   3   6       35.27       29.85     19.68 o 
 -13   4   6        0.05       -0.71      4.48 o 
 -12   4   6       26.48       28.54     23.89 o 
 -11   4   6        1.95        4.89      6.33 o 
 -10   4   6        8.76        7.38      4.88 o 
  -9   4   6       64.37       55.56      6.85 o 
  -8   4   6       71.36       63.64      3.98 o 
  -7   4   6       29.94       23.86      2.22 o 
  -6   4   6      132.54      120.92      5.78 o 
  -5   4   6      135.42      117.33      7.89 o 
  -4   4   6      482.48      466.80     12.08 o 
  -3   4   6       91.48       91.21      4.25 o 
  -2   4   6       25.38       23.98      2.18 o 
  -1   4   6      598.44      583.59     19.59 o 
   0   4   6      768.15      784.60     28.75 o 
   1   4   6       12.90       11.10      4.61 o 
   2   4   6       94.10       94.54      7.51 o 
   3   4   6      379.73      377.99     17.10 o 
   4   4   6        6.83       14.11      5.06 o 
   5   4   6        0.33        2.08      3.51 o 
   6   4   6      112.84      130.16     10.41 o 
   7   4   6       61.39       75.08      8.99 o 
 -13   5   6        9.49       14.10     16.99 o 
 -12   5   6      153.04      169.48     21.08 o 
 -11   5   6      224.70      246.73     29.12 o 
 -10   5   6        0.71        1.93      3.00 o 
  -9   5   6        0.92        1.35      2.54 o 
  -8   5   6      305.71      314.12     16.48 o 
  -7   5   6      582.50      594.21     19.35 o 
  -6   5   6      344.36      347.74     16.49 o 
  -5   5   6        5.41       10.08      7.77 o 
  -4   5   6      731.77      739.62     33.76 o 
  -3   5   6      532.21      561.12     17.28 o 
  -2   5   6      212.84      217.51     11.75 o 
  -1   5   6        7.77        6.48      3.01 o 
   0   5   6       63.57       71.39      5.09 o 
   1   5   6       72.36       68.77      6.15 o 
   2   5   6       75.30       74.54      6.77 o 
   3   5   6        7.52       10.81      6.77 o 
   4   5   6       13.67       14.66      6.28 o 
   5   5   6       72.81       74.35      8.05 o 
   6   5   6        6.98        4.87      4.78 o 
 -13   6   6      171.79      170.80     28.36 o 
 -12   6   6       46.66       33.72     45.36 o 
 -11   6   6      246.35      258.85     22.26 o 
 -10   6   6        0.49        1.10      3.85 o 
  -9   6   6       46.13       44.12     19.37 o 
  -8   6   6       95.49      100.22     10.03 o 
  -7   6   6       44.56       49.18     18.07 o 
  -6   6   6        1.57        3.15      3.64 o 
  -5   6   6      308.38      331.57     18.01 o 
  -4   6   6      201.10      202.60     23.24 o 
  -3   6   6      402.41      415.50     14.32 o 
  -2   6   6        1.74        1.22      1.97 o 
  -1   6   6        1.49        2.66      1.92 o 
   0   6   6       17.08       20.12     10.35 o 
   1   6   6       22.79       24.11      5.49 o 
   2   6   6        3.70        5.39      3.22 o 
   3   6   6        0.25        2.37      4.04 o 
   4   6   6       64.62       71.39      7.19 o 
   5   6   6        0.62        1.51      2.25 o 
 -12   7   6      184.70      177.18     26.37 o 
 -11   7   6        0.01        1.15      5.37 o 
 -10   7   6      321.89      323.40     23.56 o 
  -9   7   6      100.78      104.69     15.79 o 
  -8   7   6        4.65        8.65      4.42 o 
  -7   7   6      284.10      300.28     17.98 o 
  -6   7   6      726.37      778.63     35.89 o 
  -5   7   6      194.01      219.16     19.62 o 
  -4   7   6        3.57        4.48      9.29 o 
  -3   7   6      155.99      177.26     16.02 o 
  -2   7   6      117.22      137.67      6.50 o 
  -1   7   6       34.27       32.13      4.93 o 
   0   7   6        0.80        1.49      2.73 o 
   1   7   6        0.85        2.39      3.49 o 
   2   7   6       60.07       60.98      6.32 o 
   3   7   6        7.14        5.38      5.19 o 
   4   7   6        0.25        1.78      9.20 o 
 -12   8   6       11.66        9.09     11.56 o 
 -11   8   6        4.84        1.92      4.59 o 
 -10   8   6        3.55        3.20      2.19 o 
  -9   8   6        2.29        1.81      3.32 o 
  -8   8   6      367.76      369.23     22.49 o 
  -7   8   6       28.86       32.33     13.15 o 
  -6   8   6      146.06      156.37     13.34 o 
  -5   8   6       59.82       58.52     24.27 o 
  -4   8   6       82.27       88.64     14.59 o 
  -3   8   6       68.91       56.35     12.37 o 
  -2   8   6       30.85       36.79     21.43 o 
  -1   8   6        0.87        1.75      4.30 o 
   0   8   6        1.06        3.37      5.73 o 
   1   8   6        7.83        7.00      5.80 o 
   2   8   6        2.71        3.17      3.21 o 
   3   8   6        3.61        4.82      3.70 o 
 -12   9   6      300.66      271.52     30.71 o 
 -11   9   6       63.76       66.34      8.00 o 
 -10   9   6       80.81       76.01     11.58 o 
  -9   9   6      203.63      206.18     14.26 o 
  -8   9   6        8.20       10.91      7.08 o 
  -7   9   6       71.26       71.93     17.85 o 
  -6   9   6      167.09      172.90     13.90 o 
  -5   9   6       31.77       28.32     15.33 o 
  -4   9   6       91.23       95.35     12.21 o 
  -3   9   6       73.32       64.70     30.22 o 
  -2   9   6       10.97       13.79     13.98 o 
  -1   9   6      132.78      132.35     14.39 o 
   0   9   6      130.44      137.12     15.59 o 
   1   9   6        0.68        1.72      8.16 o 
 -11  10   6       48.26       52.99      7.63 o 
 -10  10   6        0.00        0.57      3.25 o 
  -9  10   6      268.35      281.97     21.33 o 
  -8  10   6       61.75       48.71      9.56 o 
  -7  10   6        3.02        2.39      4.39 o 
  -6  10   6       34.53       27.28     19.27 o 
  -5  10   6        2.03        1.45      4.18 o 
  -4  10   6        0.25        0.69      4.27 o 
  -3  10   6       23.74       15.21     16.63 o 
  -2  10   6        7.90        5.88      7.22 o 
  -1  10   6       34.87       29.73     24.33 o 
  -9  11   6       96.26       90.18     10.50 o 
  -8  11   6        0.12        0.32      3.87 o 
  -7  11   6       20.39       19.42     14.11 o 
  -6  11   6        5.01        5.99      4.67 o 
  -5  11   6       34.88       28.39     27.48 o 
  -4  11   6       36.18       35.08     28.88 o 
  -3  11   6        1.08        1.24      4.40 o 
   3 -13   7      159.37      151.17     14.65 o 
   4 -13   7        8.45        4.22      7.59 o 
   5 -13   7       86.47       77.27      9.61 o 
   6 -13   7       23.48       18.70     18.06 o 
   7 -13   7       18.06       18.08     16.27 o 
   0 -12   7      150.38      145.46     14.21 o 
   1 -12   7      107.05       97.79     12.90 o 
   2 -12   7       98.32      112.58     12.55 o 
   3 -12   7      280.02      284.22     21.29 o 
   4 -12   7       30.98       26.13     20.61 o 
   5 -12   7      138.75      141.31     13.55 o 
   6 -12   7      137.42      155.09     15.07 o 
   7 -12   7       57.46       44.92     27.50 o 
   8 -12   7       15.19       12.10      9.97 o 
  -1 -11   7      229.24      218.52     28.60 o 
   0 -11   7       69.91       66.00      8.10 o 
   1 -11   7        0.04        1.34      3.68 o 
   2 -11   7       26.30       40.41     11.16 o 
   3 -11   7      207.23      236.22     19.96 o 
   4 -11   7       56.36       60.43     27.27 o 
   5 -11   7        8.08        8.31      9.71 o 
   6 -11   7      212.01      251.35     15.63 o 
   7 -11   7       86.74       94.03     10.13 o 
   8 -11   7       52.05       45.05     31.20 o 
   9 -11   7        0.09        1.04      4.33 o 
  -4 -10   7        2.03        3.07      8.38 o 
  -3 -10   7      106.61      118.57     20.31 o 
  -2 -10   7      203.12      235.13     30.16 o 
  -1 -10   7        7.81        7.30      7.31 o 
   0 -10   7      132.23      151.87     12.25 o 
   1 -10   7      231.47      242.31     22.12 o 
   2 -10   7       19.39       18.89      7.37 o 
   3 -10   7        5.10        2.53      5.32 o 
   4 -10   7       15.31       20.86     11.63 o 
   5 -10   7      203.14      212.62     16.10 o 
   6 -10   7        1.92        1.96      4.93 o 
   7 -10   7      185.75      194.56     18.50 o 
   8 -10   7      195.99      203.08     13.85 o 
   9 -10   7       81.47       75.73      9.34 o 
  10 -10   7        4.58        6.34      8.52 o 
  -5  -9   7       34.01       23.65      7.23 o 
  -4  -9   7        5.68        5.74      8.99 o 
  -3  -9   7       32.25       32.34     19.44 o 
  -2  -9   7       63.54       60.10      5.10 o 
  -1  -9   7        7.80        4.71      3.98 o 
   0  -9   7       15.20       13.21      9.62 o 
   1  -9   7       17.59       16.80      9.38 o 
   2  -9   7       43.96       42.47     22.09 o 
   3  -9   7      293.23      275.28     21.97 o 
   4  -9   7        0.84        4.47      3.71 o 
   5  -9   7       31.07       42.96     18.79 o 
   6  -9   7       40.89       39.68     18.69 o 
   7  -9   7       16.43       10.15      7.91 o 
   8  -9   7      307.99      310.56     23.63 o 
   9  -9   7       98.73      103.30     13.12 o 
  10  -9   7       16.69       18.88     10.75 o 
  -6  -8   7       46.04       41.03      8.83 o 
  -5  -8   7       13.91       12.29     10.90 o 
  -4  -8   7       26.05       17.74     11.12 o 
  -3  -8   7       45.05       42.75      8.66 o 
  -2  -8   7       73.29       77.28      5.34 o 
  -1  -8   7        0.22        1.01      1.72 o 
   0  -8   7       89.40       91.83      5.31 o 
   1  -8   7       24.54       30.70     15.41 o 
   2  -8   7      419.83      442.85     21.11 o 
   3  -8   7        4.01        2.42      3.47 o 
   4  -8   7      435.28      454.51     32.72 o 
   5  -8   7      118.94      120.90     10.20 o 
   6  -8   7       14.90       14.34      6.02 o 
   7  -8   7        7.53        7.98      6.50 o 
   8  -8   7       30.12       26.65     17.34 o 
   9  -8   7      213.39      207.51     14.34 o 
  10  -8   7      486.27      515.26     32.78 o 
  11  -8   7       17.41       10.91     11.54 o 
  -7  -7   7       36.08       24.02     26.26 o 
  -6  -7   7        4.45        2.92      4.04 o 
  -5  -7   7        6.93        5.59      4.04 o 
  -4  -7   7       79.07       67.73      7.30 o 
  -3  -7   7       24.86       23.41      4.41 o 
  -2  -7   7      268.57      258.40     15.28 o 
  -1  -7   7       93.88       81.96      5.09 o 
   0  -7   7        1.49        1.51      2.00 o 
   1  -7   7       10.37       16.87      8.88 o 
   2  -7   7      250.38      228.80     19.14 o 
   3  -7   7       76.13       70.03      9.64 o 
   4  -7   7      513.26      494.00     19.20 o 
   5  -7   7        1.43        2.41      3.35 o 
   6  -7   7       45.92       51.91      7.21 o 
   7  -7   7       62.84       48.41      9.74 o 
   8  -7   7       72.71       64.99     27.22 o 
   9  -7   7       78.85       95.06     10.89 o 
  10  -7   7        0.32        1.31      4.15 o 
  11  -7   7        6.58        4.53      6.56 o 
  -8  -6   7       43.39       44.64     11.59 o 
  -7  -6   7       52.82       39.72     21.75 o 
  -6  -6   7       47.16       50.81      7.69 o 
  -5  -6   7       29.48       20.06     14.56 o 
  -4  -6   7       31.44       27.31      6.25 o 
  -3  -6   7       89.42       86.66      4.92 o 
  -2  -6   7      238.65      215.88     13.98 o 
  -1  -6   7      354.50      338.30     19.02 o 
   0  -6   7      210.78      214.94      7.70 o 
   1  -6   7       35.00       29.58      6.08 o 
   2  -6   7      901.28      877.99     39.69 o 
   3  -6   7     1120.83     1187.37     51.34 o 
   4  -6   7        2.98        7.75      5.33 o 
   5  -6   7      998.80     1016.87     30.83 o 
   6  -6   7      648.18      659.52     31.01 o 
   7  -6   7       23.01       32.98     14.14 o 
   8  -6   7      153.05      163.05     14.34 o 
   9  -6   7      465.92      538.43     27.77 o 
  10  -6   7       19.43       20.04     10.83 o 
  11  -6   7        0.90        1.22      5.59 o 
  -9  -5   7      171.30      173.99     16.48 o 
  -8  -5   7       88.98       84.50      9.61 o 
  -7  -5   7      306.02      332.02     25.05 o 
  -6  -5   7        6.37        6.98      6.71 o 
  -5  -5   7      540.92      599.77     28.95 o 
  -4  -5   7      730.58      677.64     46.44 o 
  -3  -5   7      130.32      127.15      9.07 o 
  -2  -5   7       40.85       36.99      2.43 o 
  -1  -5   7      213.02      207.69      7.02 o 
   0  -5   7      347.88      323.67      8.97 o 
   1  -5   7      158.77      151.66     11.37 o 
   2  -5   7       32.24       41.66      6.16 o 
   3  -5   7       62.98       63.98      7.52 o 
   4  -5   7       32.55       30.08     14.29 o 
   5  -5   7      301.12      300.97     15.47 o 
   6  -5   7      187.18      189.95     12.47 o 
   7  -5   7      860.38      844.78     30.42 o 
   8  -5   7       94.34       86.99      9.31 o 
   9  -5   7       27.09       23.90     13.02 o 
  10  -5   7       40.70       33.39     24.31 o 
  11  -5   7       10.71        8.63      8.72 o 
  -9  -4   7       38.39       39.69     11.46 o 
  -8  -4   7       87.72       98.35      9.70 o 
  -7  -4   7      124.64      123.45     11.81 o 
  -6  -4   7       98.78       94.95      8.56 o 
  -5  -4   7      440.82      439.81     17.73 o 
  -4  -4   7       14.98       13.39      1.29 o 
  -3  -4   7      228.40      234.72      8.28 o 
  -2  -4   7      108.37      105.51      4.61 o 
  -1  -4   7      901.70      857.07     17.24 o 
   0  -4   7      792.54      751.81     16.69 o 
   1  -4   7      259.72      254.66     15.74 o 
   2  -4   7       93.11       99.88      9.88 o 
   3  -4   7      447.76      438.33     20.09 o 
   4  -4   7      136.34      130.00      6.74 o 
   5  -4   7      223.84      200.50     11.18 o 
   6  -4   7        6.52        9.37      4.74 o 
   7  -4   7      317.15      314.32     14.72 o 
   8  -4   7      140.12      133.00     11.07 o 
   9  -4   7       45.70       40.05      7.61 o 
  10  -4   7      118.46      147.72     14.51 o 
 -10  -3   7      128.87      118.08     14.61 o 
  -9  -3   7      233.18      232.54     15.35 o 
  -8  -3   7      150.22      160.59     12.15 o 
  -7  -3   7      422.17      439.54     30.19 o 
  -6  -3   7      357.43      363.74     19.49 o 
  -5  -3   7        1.75        3.67      3.73 o 
  -4  -3   7      773.16      826.62     37.80 o 
  -3  -3   7      619.53      518.99     76.50 o 
  -2  -3   7      127.42      123.30      5.53 o 
  -1  -3   7        2.05        0.77      0.82 o 
   0  -3   7      165.44      149.76      6.04 o 
   1  -3   7      264.53      256.25      8.88 o 
   2  -3   7        0.02        0.48      0.87 o 
   3  -3   7       47.81       56.46      3.37 o 
   4  -3   7       78.58       79.64      5.40 o 
   5  -3   7       19.06       24.77      4.99 o 
   6  -3   7      966.65      987.86     35.89 o 
   7  -3   7      141.44      136.91      8.84 o 
   8  -3   7       58.25       53.17      9.08 o 
   9  -3   7       21.44       15.13      6.70 o 
  10  -3   7      104.76      106.80     11.04 o 
 -11  -2   7       26.58       10.94     12.30 o 
 -10  -2   7      178.83      177.69     16.63 o 
  -9  -2   7        8.02        3.73      4.23 o 
  -8  -2   7       10.77        9.64      6.01 o 
  -7  -2   7       48.87       47.51      8.80 o 
  -6  -2   7       88.60       78.63     10.28 o 
  -5  -2   7        2.74        2.44      2.86 o 
  -4  -2   7      142.18      144.54      9.95 o 
  -3  -2   7     1187.66     1265.99     26.56 o 
  -2  -2   7       33.94       35.01      2.25 o 
  -1  -2   7     1343.48     1419.73     21.66 o 
   0  -2   7      273.91      279.72      9.94 o 
   1  -2   7      165.02      150.83      6.33 o 
   2  -2   7       84.11       78.54      5.06 o 
   3  -2   7        6.85        5.43      2.22 o 
   4  -2   7      210.91      224.01     11.38 o 
   5  -2   7        4.30        6.03      3.04 o 
   6  -2   7        7.26        8.45      4.17 o 
   7  -2   7      208.16      201.92     11.02 o 
   8  -2   7       45.23       50.78      8.47 o 
   9  -2   7        0.47        0.92      2.87 o 
  10  -2   7        8.02        9.38      7.61 o 
 -11  -1   7       24.35       27.00     22.80 o 
 -10  -1   7      722.45      742.64     25.79 o 
  -9  -1   7      271.31      291.16     25.16 o 
  -8  -1   7      136.15      124.09     13.44 o 
  -7  -1   7      168.61      172.58     14.24 o 
  -6  -1   7        1.64        2.36      3.25 o 
  -5  -1   7      149.27      170.52     13.01 o 
  -4  -1   7       38.31       41.89      2.29 o 
  -3  -1   7       35.63       28.40      2.86 o 
  -2  -1   7      604.56      565.40     12.32 o 
  -1  -1   7     1778.46     1882.57     39.41 o 
   0  -1   7      108.54      129.39      6.97 o 
   1  -1   7       49.91       42.12      3.60 o 
   2  -1   7      763.18      761.59     18.74 o 
   3  -1   7      135.08      147.92      8.91 o 
   4  -1   7       34.27       34.46      6.85 o 
   5  -1   7       24.48       29.31      6.45 o 
   6  -1   7      323.20      316.66     15.81 o 
   7  -1   7       21.70       23.04     11.06 o 
   8  -1   7        4.26        5.87      4.30 o 
   9  -1   7      325.24      330.84     19.35 o 
 -11   0   7        2.77        6.87      6.28 o 
 -10   0   7       92.56       95.13     11.25 o 
  -9   0   7        0.11        0.78      3.34 o 
  -8   0   7      297.62      303.56     17.45 o 
  -7   0   7        5.16        6.62      4.06 o 
  -6   0   7      182.66      170.95     14.57 o 
  -5   0   7       64.62       60.59      2.77 o 
  -4   0   7       44.32       41.34      2.90 o 
  -3   0   7      269.56      272.21      9.66 o 
  -2   0   7      167.86      158.47      7.00 o 
  -1   0   7      970.36      981.01     22.93 o 
   0   0   7        4.51        7.89      2.73 o 
   1   0   7      441.07      409.70     14.39 o 
   2   0   7      744.91      722.22     23.57 o 
   3   0   7      103.83      105.94      8.45 o 
   4   0   7       11.87       11.79      5.69 o 
   5   0   7      101.17      102.81      7.15 o 
   6   0   7        2.00        5.14      2.97 o 
   7   0   7       21.41       20.80     10.11 o 
   8   0   7      126.84      158.37     12.45 o 
   9   0   7       36.36       39.37     10.50 o 
 -12   1   7       29.42       27.09      6.96 o 
 -11   1   7       92.86      106.72      9.97 o 
 -10   1   7       12.06       10.31      7.80 o 
  -9   1   7       75.58       87.23      8.15 o 
  -8   1   7      490.45      515.68     27.68 o 
  -7   1   7      416.03      435.93     39.51 o 
  -6   1   7      183.75      188.54      4.95 o 
  -5   1   7      830.71      788.25     29.01 o 
  -4   1   7      216.08      208.40      7.98 o 
  -3   1   7      332.14      314.49      9.90 o 
  -2   1   7      662.83      629.81     16.02 o 
  -1   1   7      102.37       99.02      8.73 o 
   0   1   7      174.04      170.30      9.27 o 
   1   1   7       19.41       31.32     11.23 o 
   2   1   7       57.50       58.49      5.94 o 
   3   1   7       29.22       33.19     11.30 o 
   4   1   7       66.96       58.28      5.79 o 
   5   1   7        1.94        2.07      3.35 o 
   6   1   7       41.25       43.23     11.60 o 
   7   1   7       45.36       46.41     19.93 o 
   8   1   7        1.78        1.81      2.61 o 
 -12   2   7        6.57        3.29      4.69 o 
 -11   2   7       25.67       25.12     17.00 o 
 -10   2   7       10.70       11.62      7.58 o 
  -9   2   7       40.56       37.38      6.98 o 
  -8   2   7      198.51      173.90     13.98 o 
  -7   2   7      276.93      268.53      8.06 o 
  -6   2   7       25.65       23.77      2.83 o 
  -5   2   7       39.89       34.73      3.11 o 
  -4   2   7        9.75        9.66      3.45 o 
  -3   2   7      559.95      554.69     13.92 o 
  -2   2   7       25.54       26.96      2.55 o 
  -1   2   7       64.20       56.74      4.57 o 
   0   2   7       37.27       37.01      4.36 o 
   1   2   7      181.91      181.23     13.51 o 
   2   2   7        6.04        7.10      2.93 o 
   3   2   7       41.36       37.27      6.20 o 
   4   2   7       47.60       47.43      8.66 o 
   5   2   7        1.79        1.77      3.05 o 
   6   2   7       23.50       18.18     11.87 o 
   7   2   7        9.25        7.44      7.72 o 
   8   2   7       13.16       10.94      8.45 o 
 -12   3   7        9.18        9.68     13.60 o 
 -11   3   7       66.36       58.95     12.18 o 
 -10   3   7      129.60      134.26     12.21 o 
  -9   3   7      360.14      339.89     24.31 o 
  -8   3   7       18.23       22.05      2.72 o 
  -7   3   7       53.08       54.65      3.98 o 
  -6   3   7       15.51       15.69      1.70 o 
  -5   3   7      113.48      111.85      5.84 o 
  -4   3   7      104.02       98.84      4.52 o 
  -3   3   7        3.60        3.93      1.96 o 
  -2   3   7      207.57      207.26      9.32 o 
  -1   3   7      368.91      346.86     14.50 o 
   0   3   7        0.70        0.19      2.54 o 
   1   3   7       17.05       20.58      8.44 o 
   2   3   7      118.19      109.84      8.63 o 
   3   3   7        0.36        0.86      2.64 o 
   4   3   7      359.29      352.41     20.55 o 
   5   3   7        9.05       11.20      5.66 o 
   6   3   7        7.38        8.15      5.91 o 
   7   3   7       68.93       76.73      8.51 o 
 -12   4   7       47.92       42.10     39.43 o 
 -11   4   7      250.49      256.26     21.78 o 
 -10   4   7        2.37        5.85      6.39 o 
  -9   4   7       13.85       23.50     14.67 o 
  -8   4   7      254.65      240.30     10.13 o 
  -7   4   7      311.20      312.28     23.18 o 
  -6   4   7        2.38        3.89      1.89 o 
  -5   4   7      458.26      440.39     11.98 o 
  -4   4   7      557.06      561.91     17.13 o 
  -3   4   7      163.04      158.26      7.73 o 
  -2   4   7      344.15      336.53     16.00 o 
  -1   4   7        6.13        5.29      3.45 o 
   0   4   7       37.42       49.49      6.16 o 
   1   4   7      471.80      469.31     19.06 o 
   2   4   7        1.56        3.10      3.87 o 
   3   4   7       23.52       20.81      9.27 o 
   4   4   7        0.14        0.40      2.88 o 
   5   4   7        3.90        3.55      3.52 o 
   6   4   7        4.87        4.20      3.69 o 
 -12   5   7        3.64        3.75      8.13 o 
 -11   5   7      354.47      351.75     32.34 o 
 -10   5   7      104.69       95.51     51.30 o 
  -9   5   7        1.34        1.05      3.77 o 
  -8   5   7      285.20      288.29     16.59 o 
  -7   5   7      244.31      241.36     18.30 o 
  -6   5   7      691.85      716.29     22.30 o 
  -5   5   7      128.88      123.13     11.76 o 
  -4   5   7        0.07        1.79      3.10 o 
  -3   5   7      301.61      297.48     11.94 o 
  -2   5   7      155.65      155.16      9.87 o 
  -1   5   7        2.25        2.47      2.46 o 
   0   5   7      300.33      296.97     11.11 o 
   1   5   7     1076.60     1117.34     39.54 o 
   2   5   7       77.24       62.20      9.73 o 
   3   5   7      199.62      188.63     14.87 o 
   4   5   7       83.33       91.52      8.11 o 
   5   5   7       83.49       83.33     12.59 o 
 -12   6   7       10.94       12.07     18.75 o 
 -11   6   7       70.30       57.77     12.89 o 
 -10   6   7      109.15      140.48     16.52 o 
  -9   6   7      215.67      229.48     19.66 o 
  -8   6   7       33.30       32.23     19.47 o 
  -7   6   7      109.95      116.21      8.63 o 
  -6   6   7        0.38        2.16      2.99 o 
  -5   6   7      318.86      330.56     19.12 o 
  -4   6   7       44.00       52.07     20.76 o 
  -3   6   7      133.53      128.59     12.20 o 
  -2   6   7      219.36      221.21     13.88 o 
  -1   6   7      194.55      204.76      9.90 o 
   0   6   7       55.50       60.31      6.30 o 
   1   6   7      162.67      167.65      9.06 o 
   2   6   7       64.55       68.42      9.00 o 
   3   6   7      267.42      274.79     15.72 o 
   4   6   7       20.31       11.26     10.20 o 
 -12   7   7       99.86      104.33     19.41 o 
 -11   7   7      294.76      317.42     30.92 o 
 -10   7   7        5.54        5.64      6.71 o 
  -9   7   7       53.05       53.56      7.35 o 
  -8   7   7       10.20       11.19      7.74 o 
  -7   7   7      183.25      169.65     13.00 o 
  -6   7   7       10.69       11.36      8.05 o 
  -5   7   7       69.88       65.24      8.28 o 
  -4   7   7        7.55        6.29      4.38 o 
  -3   7   7      151.26      155.20     12.90 o 
  -2   7   7      218.62      208.06     16.00 o 
  -1   7   7       19.35       23.76     16.27 o 
   0   7   7        1.46        1.90      2.55 o 
   1   7   7        0.11        2.04      2.67 o 
   2   7   7       65.04       72.61      6.90 o 
   3   7   7       17.89        9.71     12.88 o 
 -11   8   7      301.66      244.14     35.93 o 
 -10   8   7        4.26        5.64      5.78 o 
  -9   8   7       14.79       16.14      9.84 o 
  -8   8   7       63.98       74.63      8.73 o 
  -7   8   7      571.92      626.08     47.88 o 
  -6   8   7       58.19       51.46     30.80 o 
  -5   8   7      339.93      340.33     29.75 o 
  -4   8   7      268.75      280.27     25.59 o 
  -3   8   7        7.40        3.02      5.36 o 
  -2   8   7      103.02       99.94     12.21 o 
  -1   8   7       54.48       61.89      9.29 o 
   0   8   7       83.00       96.02     11.30 o 
   1   8   7        0.00        1.27      4.25 o 
   2   8   7       59.06       72.52     11.01 o 
 -11   9   7        0.59        2.50      5.66 o 
 -10   9   7       25.17       12.89     13.30 o 
  -9   9   7       45.27       43.72      7.16 o 
  -8   9   7      188.89      176.15     14.59 o 
  -7   9   7       16.17       14.08      9.64 o 
  -6   9   7       43.26       40.02     25.63 o 
  -5   9   7       23.04       17.34     16.53 o 
  -4   9   7        0.90        2.83      6.32 o 
  -3   9   7        0.87        2.89      5.65 o 
  -2   9   7       40.80       31.88     28.25 o 
  -1   9   7       72.50       71.72     12.34 o 
   0   9   7        0.10        1.32      5.86 o 
 -10  10   7       91.25       95.40     11.32 o 
  -9  10   7       11.84       11.79     11.73 o 
  -8  10   7       11.11       10.06      6.27 o 
  -7  10   7       15.39       16.77     12.09 o 
  -6  10   7       50.91       54.59     11.00 o 
  -5  10   7        7.45        5.70      6.21 o 
  -4  10   7        0.84        0.33      4.78 o 
  -3  10   7      100.16      119.78     16.43 o 
  -2  10   7       94.77      100.31     24.24 o 
  -6  11   7        0.47        3.00      3.72 o 
   0 -12   8      157.66      164.83     42.91 o 
   1 -12   8       67.01       68.20      8.99 o 
   2 -12   8       36.25       34.34     24.50 o 
   3 -12   8       61.47       74.19      9.80 o 
   4 -12   8      223.02      236.32     24.31 o 
   5 -12   8       98.49      104.85     25.61 o 
   6 -12   8        3.23        2.94      4.22 o 
   7 -12   8       23.00       27.06     28.06 o 
  -2 -11   8       23.69       15.98     30.84 o 
  -1 -11   8       53.17       41.59     30.25 o 
   0 -11   8       14.36       11.23     15.51 o 
   1 -11   8        8.36       10.32      8.24 o 
   2 -11   8       37.46       42.22     10.82 o 
   3 -11   8       75.78       65.17     13.33 o 
   4 -11   8       19.98       23.79     12.19 o 
   5 -11   8       27.58       28.71     16.85 o 
   6 -11   8       94.89       93.22     13.37 o 
   7 -11   8        0.04        1.48      2.84 o 
   8 -11   8       17.37       11.19     11.82 o 
   9 -11   8        0.01        2.68      3.75 o 
  -3 -10   8      167.21      168.77     27.46 o 
  -2 -10   8      130.59      146.19     22.76 o 
  -1 -10   8       69.68       66.27     13.67 o 
   0 -10   8      160.22      161.44     11.91 o 
   1 -10   8      230.42      243.66     20.19 o 
   2 -10   8       25.98       33.94     15.67 o 
   3 -10   8       51.81       53.75     21.36 o 
   4 -10   8       46.99       66.90      9.26 o 
   5 -10   8      309.96      324.36     24.37 o 
   6 -10   8      128.32      128.62     11.86 o 
   7 -10   8       82.93      107.98     11.81 o 
   8 -10   8      155.38      189.12     16.66 o 
   9 -10   8        0.13        1.23      3.71 o 
  -5  -9   8      140.44      147.49     26.48 o 
  -4  -9   8       11.42       16.07     18.46 o 
  -3  -9   8        0.48        2.99     12.39 o 
  -2  -9   8       89.30      110.21     16.60 o 
  -1  -9   8      120.11      127.48      9.70 o 
   0  -9   8       38.20       38.93      7.31 o 
   1  -9   8       20.54       24.98     12.55 o 
   2  -9   8      441.35      455.54     32.05 o 
   3  -9   8      152.49      151.95     11.92 o 
   4  -9   8       24.02       21.69     11.30 o 
   5  -9   8        4.26        2.90      3.00 o 
   6  -9   8      211.27      195.87     19.05 o 
   7  -9   8        0.73        3.09      4.28 o 
   8  -9   8       21.98       10.76      9.00 o 
   9  -9   8       70.32       74.05     12.76 o 
  10  -9   8       13.56       12.80     11.16 o 
  -6  -8   8       56.22       64.85     11.43 o 
  -5  -8   8        3.85        6.79     14.04 o 
  -4  -8   8        0.92        1.77      1.69 o 
  -3  -8   8       15.21       11.32      9.51 o 
  -2  -8   8       29.54       17.56     11.85 o 
  -1  -8   8       96.30      112.07      9.23 o 
   0  -8   8      119.78      110.77      8.86 o 
   1  -8   8        0.03        1.62      3.24 o 
   2  -8   8      700.42      734.11     37.94 o 
   3  -8   8      161.28      160.11     11.56 o 
   4  -8   8        6.87        7.50      5.05 o 
   5  -8   8       15.84       16.51      9.79 o 
   6  -8   8      151.70      164.36     13.69 o 
   7  -8   8      109.52      122.34     10.79 o 
   8  -8   8       25.13       24.18     16.26 o 
   9  -8   8        7.33        1.88      4.89 o 
  10  -8   8       48.45       60.64      9.55 o 
  -7  -7   8      197.85      180.88     16.23 o 
  -6  -7   8       26.39       18.79     17.00 o 
  -5  -7   8      211.48      215.05     15.14 o 
  -4  -7   8       31.30       29.53     21.21 o 
  -3  -7   8       59.77       54.82      7.33 o 
  -2  -7   8      136.42      123.68      6.87 o 
  -1  -7   8      203.41      201.12     12.11 o 
   0  -7   8        3.21        1.94      3.55 o 
   1  -7   8      541.40      542.92     25.82 o 
   2  -7   8       52.81       63.05     21.14 o 
   3  -7   8        0.67        3.15      4.45 o 
   4  -7   8       49.71       61.57     12.67 o 
   5  -7   8       17.79       21.61     10.94 o 
   6  -7   8        4.78        7.27      5.22 o 
   7  -7   8        7.70        8.40      4.93 o 
   8  -7   8       55.69       50.32     10.11 o 
   9  -7   8       60.93       50.30     12.11 o 
  10  -7   8       28.46       17.51     18.28 o 
  -8  -6   8       31.70       22.21     15.05 o 
  -7  -6   8        5.09        3.83      4.95 o 
  -6  -6   8        2.82        4.15      4.99 o 
  -5  -6   8        8.92       10.16      9.03 o 
  -4  -6   8        1.84        1.25      4.95 o 
  -3  -6   8        0.34        0.77      1.14 o 
  -2  -6   8        2.40        4.50      2.97 o 
  -1  -6   8       37.17       34.51      3.32 o 
   0  -6   8       19.45       12.98      7.70 o 
   1  -6   8      421.41      392.28     19.47 o 
   2  -6   8      226.79      224.18     18.97 o 
   3  -6   8        6.33        7.44      4.12 o 
   4  -6   8      114.07       99.11     10.55 o 
   5  -6   8        0.10        0.73      2.10 o 
   6  -6   8       32.67       41.50     22.17 o 
   7  -6   8       16.28       12.27      8.10 o 
   8  -6   8        1.24        1.35      4.62 o 
   9  -6   8       13.17       10.10     10.49 o 
  10  -6   8       15.76       17.10     10.22 o 
  -8  -5   8       10.41        7.13      6.53 o 
  -7  -5   8       12.12       10.86      8.48 o 
  -6  -5   8       17.10       19.14     11.52 o 
  -5  -5   8       16.76       16.54      9.00 o 
  -4  -5   8        0.38        1.67      2.80 o 
  -3  -5   8       53.16       57.47      3.90 o 
  -2  -5   8       57.82       60.73      3.95 o 
  -1  -5   8      906.91      883.70     22.22 o 
   0  -5   8      715.00      734.98     33.91 o 
   1  -5   8       12.43       19.03      9.71 o 
   2  -5   8        0.74        3.76      5.53 o 
   3  -5   8      138.26      127.06     13.97 o 
   4  -5   8     1194.89     1240.99     57.91 o 
   5  -5   8      231.47      234.54     19.76 o 
   6  -5   8        6.72        9.04      7.18 o 
   7  -5   8      132.70      137.98     12.92 o 
   8  -5   8      780.43      803.55     55.39 o 
   9  -5   8       12.25        9.95      7.27 o 
  10  -5   8       67.08       74.11      9.90 o 
  -9  -4   8       38.26       38.55     12.10 o 
  -8  -4   8       32.55       22.48     14.00 o 
  -7  -4   8      458.91      454.33     36.20 o 
  -6  -4   8       27.02       26.42     13.32 o 
  -5  -4   8       35.16       35.04      6.75 o 
  -4  -4   8      120.11      121.16     10.73 o 
  -3  -4   8       50.15       50.46      3.77 o 
  -2  -4   8       63.94       59.83      3.72 o 
  -1  -4   8        1.79        2.06      1.18 o 
   0  -4   8        0.31        0.33      0.36 o 
   1  -4   8      320.45      324.40     27.15 o 
   2  -4   8      295.79      270.58     16.45 o 
   3  -4   8      203.97      199.69     17.62 o 
   4  -4   8      125.92      111.20      7.66 o 
   5  -4   8        5.85        5.20      3.36 o 
   6  -4   8        1.25        3.64      2.47 o 
   7  -4   8      140.50      138.04      9.46 o 
   8  -4   8       54.07       53.40     25.76 o 
   9  -4   8        0.15        1.82      3.86 o 
  10  -4   8       76.02       94.97     12.43 o 
 -10  -3   8       66.71       66.49      9.04 o 
  -9  -3   8       19.56       23.51     20.65 o 
  -8  -3   8      123.94      109.87     10.66 o 
  -7  -3   8      489.87      499.70     27.77 o 
  -6  -3   8      182.08      190.20     12.64 o 
  -5  -3   8        5.92        8.53      5.00 o 
  -4  -3   8      407.20      397.87     18.22 o 
  -3  -3   8      333.25      313.18     10.40 o 
  -2  -3   8       10.77        8.94      2.86 o 
  -1  -3   8        0.04        0.96      0.93 o 
   0  -3   8      574.46      594.46     15.77 o 
   1  -3   8     1270.57     1288.09     31.96 o 
   2  -3   8      496.58      475.61     15.00 o 
   3  -3   8       40.52       36.55      2.50 o 
   4  -3   8      140.35      138.53      9.57 o 
   5  -3   8      370.79      386.27     16.62 o 
   6  -3   8       35.54       32.50      6.59 o 
   7  -3   8       31.40       24.35      5.23 o 
   8  -3   8        0.43        2.31      2.89 o 
   9  -3   8      165.26      156.55     15.07 o 
 -10  -2   8       11.75        7.54      4.94 o 
  -9  -2   8       99.29      120.52     11.86 o 
  -8  -2   8      106.90      110.59      9.76 o 
  -7  -2   8       43.81       48.40      8.37 o 
  -6  -2   8      163.64      136.12     11.94 o 
  -5  -2   8      348.71      368.63     16.28 o 
  -4  -2   8     1344.11     1326.83     30.87 o 
  -3  -2   8       30.92       33.11      2.36 o 
  -2  -2   8      677.77      659.92     21.43 o 
  -1  -2   8      788.58      794.19     20.63 o 
   0  -2   8       23.87       22.52      2.51 o 
   1  -2   8        0.62        1.83      1.22 o 
   2  -2   8      139.59      143.91      7.84 o 
   3  -2   8      123.00      110.28      7.18 o 
   4  -2   8      107.89       96.65      6.94 o 
   5  -2   8       24.18       27.38     12.08 o 
   6  -2   8        3.31        3.23      3.72 o 
   7  -2   8        5.87        5.07      3.09 o 
   8  -2   8        3.35        3.23      2.87 o 
   9  -2   8        3.37        2.48      3.34 o 
 -11  -1   8       40.06       28.70     23.59 o 
 -10  -1   8       42.56       48.85     11.41 o 
  -9  -1   8        7.91        4.62      5.93 o 
  -8  -1   8        5.44        9.88      5.19 o 
  -7  -1   8        1.32        1.35      2.43 o 
  -6  -1   8       79.61       66.76      9.04 o 
  -5  -1   8      129.84      115.52     10.85 o 
  -4  -1   8      138.46      133.48      6.62 o 
  -3  -1   8        1.93        1.27      1.43 o 
  -2  -1   8       39.47       40.13      3.82 o 
  -1  -1   8      278.05      281.99      9.85 o 
   0  -1   8       13.39       13.49      4.74 o 
   1  -1   8      315.54      307.82     10.46 o 
   2  -1   8      200.20      203.87     11.11 o 
   3  -1   8      356.93      368.42     14.68 o 
   4  -1   8       37.33       34.28      6.61 o 
   5  -1   8       27.18       41.32     14.25 o 
   6  -1   8      352.97      364.21     18.18 o 
   7  -1   8        3.77        2.89      3.84 o 
   8  -1   8       11.27        9.31      7.66 o 
   9  -1   8       25.00       18.57     16.01 o 
 -11   0   8       37.94       33.43     24.02 o 
 -10   0   8       58.15       59.61      8.14 o 
  -9   0   8       90.25       99.06     11.04 o 
  -8   0   8      312.97      329.41     27.93 o 
  -7   0   8      723.42      741.49     73.36 o 
  -6   0   8       75.75       75.15      6.99 o 
  -5   0   8      316.48      320.79      9.63 o 
  -4   0   8      272.89      280.74      9.74 o 
  -3   0   8       62.30       53.59      3.63 o 
  -2   0   8      305.59      312.79     14.78 o 
  -1   0   8       42.68       39.51      5.12 o 
   0   0   8      574.57      560.39     19.49 o 
   1   0   8       20.04       22.49      9.06 o 
   2   0   8       27.71       28.31     11.05 o 
   3   0   8       24.96       20.26      9.57 o 
   4   0   8      149.85      136.19     10.24 o 
   5   0   8      146.64      146.00      9.99 o 
   6   0   8       45.73       40.46      8.87 o 
   7   0   8       64.53       46.32      9.51 o 
   8   0   8       22.92       14.40     11.17 o 
 -11   1   8       13.77       15.01     13.17 o 
 -10   1   8       25.93       33.38     19.43 o 
  -9   1   8      477.30      479.72     37.09 o 
  -8   1   8      352.59      322.11     28.48 o 
  -7   1   8       63.48       63.02      8.52 o 
  -6   1   8      341.70      328.25      8.89 o 
  -5   1   8       20.66       19.98      2.97 o 
  -4   1   8        3.19        3.94      2.01 o 
  -3   1   8      165.97      147.91      8.96 o 
  -2   1   8        0.69        1.07      2.18 o 
  -1   1   8        0.32        1.27      2.20 o 
   0   1   8      337.55      343.67     14.94 o 
   1   1   8      205.33      213.06     14.71 o 
   2   1   8      268.20      255.07     15.64 o 
   3   1   8      359.45      350.29     16.13 o 
   4   1   8      173.78      181.48     11.80 o 
   5   1   8        3.13        4.52      3.39 o 
   6   1   8       82.50       88.59      9.07 o 
   7   1   8      217.83      221.70     14.92 o 
   8   1   8       12.12       15.37     12.84 o 
 -12   2   8       70.70       73.22     13.11 o 
 -11   2   8       64.67       77.99     16.80 o 
 -10   2   8       96.70       94.44      9.03 o 
  -9   2   8       42.22       45.01      5.87 o 
  -8   2   8       56.73       60.69      8.17 o 
  -7   2   8      235.17      248.19     18.00 o 
  -6   2   8      514.56      511.63     13.95 o 
  -5   2   8       16.88       17.04      3.21 o 
  -4   2   8      343.19      310.89     13.88 o 
  -3   2   8      363.16      384.28     15.44 o 
  -2   2   8      705.88      702.78     26.20 o 
  -1   2   8      194.83      189.37      9.70 o 
   0   2   8      315.42      302.27     13.34 o 
   1   2   8       68.45       67.20      6.33 o 
   2   2   8        7.41        5.34      3.03 o 
   3   2   8        0.23        2.08      3.28 o 
   4   2   8       15.84       14.03      6.77 o 
   5   2   8        0.07        0.88      2.62 o 
   6   2   8        0.81        0.17      3.95 o 
   7   2   8        5.81        5.34      4.52 o 
 -12   3   8       14.61       12.08     18.58 o 
 -11   3   8        1.73        2.98      4.75 o 
 -10   3   8      141.36      160.12     16.78 o 
  -9   3   8       94.31      114.25     45.05 o 
  -8   3   8        0.78        1.78      2.86 o 
  -7   3   8       30.11       33.78      3.19 o 
  -6   3   8      454.73      433.35     12.63 o 
  -5   3   8      550.89      538.74     17.86 o 
  -4   3   8      433.08      401.15     22.79 o 
  -3   3   8       51.33       42.36      3.16 o 
  -2   3   8        5.35        5.23      2.91 o 
  -1   3   8       15.90       21.57      9.38 o 
   0   3   8        1.29        4.24      3.28 o 
   1   3   8       10.94       17.83      6.98 o 
   2   3   8       19.89       16.03      7.13 o 
   3   3   8        0.96        0.94      3.87 o 
   4   3   8        2.58        5.83      3.78 o 
   5   3   8        4.42        3.50      3.20 o 
   6   3   8        0.00        1.53      2.38 o 
 -12   4   8       75.26       88.11     14.24 o 
 -11   4   8       87.44       74.02     13.00 o 
 -10   4   8      123.44      145.67     15.98 o 
  -9   4   8       11.59       11.71     13.00 o 
  -8   4   8       32.21       33.74      5.40 o 
  -7   4   8        0.21        1.32      1.65 o 
  -6   4   8       30.19       34.90      5.63 o 
  -5   4   8      386.84      396.98     15.37 o 
  -4   4   8       12.01        9.94      1.78 o 
  -3   4   8        1.86        2.91      1.80 o 
  -2   4   8      295.33      305.18     10.67 o 
  -1   4   8       24.47       18.44      3.49 o 
   0   4   8      147.95      129.20     10.59 o 
   1   4   8       85.76       84.94      7.60 o 
   2   4   8      151.73      164.59     10.74 o 
   3   4   8       66.44       67.17      8.51 o 
   4   4   8      120.60      132.23      9.78 o 
   5   4   8        0.67        2.32      4.74 o 
 -12   5   8        0.11        0.73      4.92 o 
 -11   5   8       37.64       32.11     30.98 o 
 -10   5   8       24.67       21.50     26.73 o 
  -9   5   8       76.90       79.65     12.78 o 
  -8   5   8        0.76        0.91      2.34 o 
  -7   5   8       85.59       93.30     10.09 o 
  -6   5   8        0.13        0.38      3.44 o 
  -5   5   8      274.14      302.48     16.83 o 
  -4   5   8       73.49       69.21     10.05 o 
  -3   5   8      342.31      353.69     26.17 o 
  -2   5   8       52.98       52.59      5.49 o 
  -1   5   8       11.35        6.51      4.71 o 
   0   5   8        9.06        6.49      4.42 o 
   1   5   8       21.11       18.56     11.32 o 
   2   5   8        2.49        1.88      2.23 o 
   3   5   8       50.31       45.67      6.07 o 
   4   5   8        0.33        2.05      2.57 o 
 -12   6   8        1.96        0.88      4.50 o 
 -11   6   8       13.99       12.81     16.40 o 
 -10   6   8       99.16       87.69     12.91 o 
  -9   6   8       17.98       14.13      8.12 o 
  -8   6   8      186.64      180.86     16.45 o 
  -7   6   8        7.67        4.94      3.56 o 
  -6   6   8      569.56      553.89     36.58 o 
  -5   6   8       96.10      100.96     10.66 o 
  -4   6   8       88.04       76.35     11.01 o 
  -3   6   8      274.80      283.57     23.92 o 
  -2   6   8        0.85        1.33      4.01 o 
  -1   6   8       71.82       85.21     10.98 o 
   0   6   8        4.65        3.26      2.71 o 
   1   6   8      110.52      117.35      7.99 o 
   2   6   8       12.22       12.01      9.01 o 
   3   6   8       29.47       29.28      8.18 o 
 -11   7   8       46.90       55.67     34.95 o 
 -10   7   8        2.27        5.07      7.17 o 
  -9   7   8       60.79       72.98      9.07 o 
  -8   7   8      382.75      420.21     28.83 o 
  -7   7   8       82.99       88.33      9.63 o 
  -6   7   8        6.26        9.04      5.49 o 
  -5   7   8        6.01       11.51      7.06 o 
  -4   7   8       85.64       90.94     13.75 o 
  -3   7   8      119.78      121.51     10.90 o 
  -2   7   8       16.55       17.16     11.65 o 
  -1   7   8      108.72      104.02     11.02 o 
   0   7   8      142.91      135.57     13.80 o 
   1   7   8        1.36        3.88      5.90 o 
   2   7   8       30.95       38.34     11.11 o 
 -10   8   8        3.15        2.71      5.52 o 
  -9   8   8      153.83      160.54     14.53 o 
  -8   8   8       70.04       68.84     10.06 o 
  -7   8   8      110.43      102.78     10.79 o 
  -6   8   8        1.08        0.49      3.64 o 
  -5   8   8       25.43       28.14      7.93 o 
  -4   8   8      102.36      121.21     11.81 o 
  -3   8   8      225.40      210.48     16.47 o 
  -2   8   8       36.11       36.23     26.05 o 
  -1   8   8      134.23      135.41     14.87 o 
   0   8   8       63.05       65.05     12.20 o 
 -10   9   8       87.39      101.70     18.13 o 
  -9   9   8        0.16        1.79      2.51 o 
  -8   9   8       95.54       94.85     12.24 o 
  -7   9   8       22.25       29.10     19.41 o 
  -6   9   8        4.03        7.55      8.18 o 
  -5   9   8       32.95       30.91     11.13 o 
  -4   9   8        0.82        2.54      3.54 o 
  -3   9   8        6.02        4.93      5.79 o 
  -2   9   8       17.53       12.96     17.04 o 
  -1   9   8       59.71       63.44     10.79 o 
  -8  10   8      124.98      112.36     13.02 o 
  -7  10   8       10.43        8.38      8.90 o 
  -6  10   8       48.88       48.79     13.91 o 
  -5  10   8        6.09        5.85      5.97 o 
  -4  10   8      102.29      102.83     14.30 o 
   2 -12   9        5.27        4.45      6.51 o 
   3 -12   9       32.20       24.87     25.58 o 
   4 -12   9       45.57       45.32     12.14 o 
   5 -12   9        0.66        2.22      4.53 o 
   6 -12   9       37.49       28.54     22.78 o 
  -1 -11   9       23.59       18.03     31.33 o 
   0 -11   9        2.17        2.59     10.58 o 
   1 -11   9      172.92      184.79     19.08 o 
   2 -11   9      148.03      154.22     15.12 o 
   3 -11   9       14.70       10.82      9.34 o 
   4 -11   9      189.41      207.05     18.39 o 
   5 -11   9      229.79      223.06     21.16 o 
   6 -11   9       62.94       62.46     12.02 o 
   7 -11   9        5.59        5.25      4.81 o 
  -3 -10   9        1.00        1.83      9.15 o 
  -2 -10   9        0.07       -0.51      8.67 o 
  -1 -10   9        9.99        8.19     19.55 o 
   0 -10   9        4.21        5.21      4.98 o 
   1 -10   9        2.30        2.22      4.56 o 
   2 -10   9        0.24        1.49      2.44 o 
   3 -10   9      160.12      152.30     13.18 o 
   4 -10   9       56.53       53.58     10.37 o 
   5 -10   9       19.99       21.47     17.34 o 
   6 -10   9       24.55       21.50     19.70 o 
   7 -10   9       27.89       23.07     13.31 o 
   8 -10   9        0.43        1.33      4.60 o 
  -4  -9   9       14.94        7.55     24.26 o 
  -3  -9   9        0.02        2.73      8.56 o 
  -2  -9   9       44.38       48.82     11.98 o 
  -1  -9   9      175.43      197.72     21.50 o 
   0  -9   9       11.11       12.57     10.88 o 
   1  -9   9        0.11        2.36      1.87 o 
   2  -9   9       21.70       23.97     18.77 o 
   3  -9   9      365.02      375.74     31.25 o 
   4  -9   9       18.77       19.70     10.97 o 
   5  -9   9       69.77       77.34      9.09 o 
   6  -9   9      396.47      427.74     21.68 o 
   7  -9   9      443.75      479.19     30.13 o 
   8  -9   9        0.26        1.13      3.70 o 
   9  -9   9      107.83      114.67     13.96 o 
  -5  -8   9       24.16       19.36     26.91 o 
  -4  -8   9      123.07      146.56     21.98 o 
  -3  -8   9       57.28       64.13     14.21 o 
  -2  -8   9       70.65       66.24     14.04 o 
  -1  -8   9       49.66       40.68      6.35 o 
   0  -8   9      374.54      365.06     50.87 o 
   1  -8   9       35.89       41.82     17.38 o 
   2  -8   9      254.08      280.39     22.25 o 
   3  -8   9       63.44       76.83     10.98 o 
   4  -8   9       21.33       23.11     12.65 o 
   5  -8   9       19.74       20.37     11.87 o 
   6  -8   9        8.40        5.67      4.04 o 
   7  -8   9        4.88        6.74      6.03 o 
   8  -8   9       15.58       12.49     10.60 o 
   9  -8   9       83.72       88.67     11.76 o 
  -6  -7   9       48.25       39.07     47.27 o 
  -5  -7   9      209.02      220.04     27.43 o 
  -4  -7   9      222.86      247.03     30.87 o 
  -3  -7   9      134.44      151.09     21.17 o 
  -2  -7   9       34.27       35.43     10.66 o 
  -1  -7   9        0.45        2.84      3.50 o 
   0  -7   9        5.78       11.02      9.25 o 
   1  -7   9      387.95      398.54     23.90 o 
   2  -7   9        0.37        0.67      4.26 o 
   3  -7   9      303.50      315.74     19.15 o 
   4  -7   9      190.24      196.18     14.05 o 
   5  -7   9        9.73       11.27      5.98 o 
   6  -7   9       14.48       16.22     11.45 o 
   7  -7   9      170.24      175.33     15.31 o 
   8  -7   9      140.73      149.89     15.42 o 
   9  -7   9        9.31       10.29      9.39 o 
  -7  -6   9        0.85        2.57      4.93 o 
  -6  -6   9       81.78       78.57     11.90 o 
  -5  -6   9      258.09      263.91     32.00 o 
  -4  -6   9       22.89       18.72      4.64 o 
  -3  -6   9      187.74      191.78     10.97 o 
  -2  -6   9      494.28      513.89     44.38 o 
  -1  -6   9        0.02        2.53      4.33 o 
   0  -6   9      215.82      210.28     16.90 o 
   1  -6   9       50.54       53.94      8.19 o 
   2  -6   9      537.52      532.50     28.37 o 
   3  -6   9       77.13       70.18      8.12 o 
   4  -6   9        8.68        7.95      4.19 o 
   5  -6   9        2.20        2.47      3.15 o 
   6  -6   9        1.59        2.93      3.79 o 
   7  -6   9        3.09        4.05      4.02 o 
   8  -6   9       15.83       16.50     10.67 o 
   9  -6   9        1.80        5.40      6.10 o 
  -8  -5   9       49.43       51.59      8.32 o 
  -7  -5   9      212.22      214.30     16.52 o 
  -6  -5   9        5.14        4.10      5.02 o 
  -5  -5   9      106.71       94.00      8.04 o 
  -4  -5   9       50.32       50.95      6.94 o 
  -3  -5   9       12.83       10.58      7.04 o 
  -2  -5   9       85.23       81.90      4.60 o 
  -1  -5   9       88.84       92.47      4.18 o 
   0  -5   9        3.57        5.71      3.57 o 
   1  -5   9       11.03       11.90      7.35 o 
   2  -5   9       33.02       27.76     14.30 o 
   3  -5   9       36.45       35.55     18.64 o 
   4  -5   9        1.91        3.02      3.49 o 
   5  -5   9        0.05        0.01      2.98 o 
   6  -5   9       20.60       18.13     11.45 o 
   7  -5   9        2.68        4.31      5.67 o 
   8  -5   9       70.35       76.03     10.06 o 
   9  -5   9       11.69        8.79      6.61 o 
  -9  -4   9       22.45       14.99     13.81 o 
  -8  -4   9        1.07        2.81      5.93 o 
  -7  -4   9      152.62      163.93     11.54 o 
  -6  -4   9      346.66      377.24     30.39 o 
  -5  -4   9      186.19      192.42     12.07 o 
  -4  -4   9      262.40      253.19     15.13 o 
  -3  -4   9      362.06      350.45     13.39 o 
  -2  -4   9        8.61        6.70      3.71 o 
  -1  -4   9       72.27       68.50      3.71 o 
   0  -4   9        4.71        6.97      4.76 o 
   1  -4   9        6.89        7.23      4.65 o 
   2  -4   9      675.11      680.76     23.13 o 
   3  -4   9        1.26        3.20      6.87 o 
   4  -4   9      147.56      133.52     13.89 o 
   5  -4   9      916.30      956.95     37.11 o 
   6  -4   9      286.66      290.26     21.14 o 
   7  -4   9       16.37       11.42      9.57 o 
   8  -4   9      121.62      117.19     12.20 o 
   9  -4   9      170.95      164.29     18.30 o 
  -9  -3   9       67.48       72.13      9.39 o 
  -8  -3   9       10.33       13.08      9.09 o 
  -7  -3   9      157.80      163.44     13.55 o 
  -6  -3   9       66.46       67.20      7.23 o 
  -5  -3   9      419.54      404.27     25.28 o 
  -4  -3   9       36.55       37.74      5.76 o 
  -3  -3   9        1.56        2.47      1.20 o 
  -2  -3   9       82.66       76.72      3.71 o 
  -1  -3   9       44.83       41.80      2.72 o 
   0  -3   9       29.00       32.14      2.58 o 
   1  -3   9       48.25       42.86      4.77 o 
   2  -3   9       16.31       22.56     10.66 o 
   3  -3   9        0.70        2.86      4.62 o 
   4  -3   9      117.37      112.22      7.02 o 
   5  -3   9      604.30      589.18     40.13 o 
   6  -3   9      117.99      114.80     10.93 o 
   7  -3   9      173.54      153.28     12.75 o 
   8  -3   9       76.62       76.28     10.07 o 
   9  -3   9      226.11      262.65     21.85 o 
 -10  -2   9        2.73        2.84     10.87 o 
  -9  -2   9       46.15       48.28      8.09 o 
  -8  -2   9      157.51      147.12     16.70 o 
  -7  -2   9        2.62        1.66      2.88 o 
  -6  -2   9      787.17      751.53     47.53 o 
  -5  -2   9      555.05      577.96     28.71 o 
  -4  -2   9       89.88       93.43      4.05 o 
  -3  -2   9      117.71      108.19      7.99 o 
  -2  -2   9        9.97        8.03      3.95 o 
  -1  -2   9      683.70      635.13     18.05 o 
   0  -2   9      151.72      148.71      8.96 o 
   1  -2   9      253.38      239.38     15.54 o 
   2  -2   9      241.96      242.30     14.66 o 
   3  -2   9      346.16      348.48     15.89 o 
   4  -2   9        5.45        3.96      3.13 o 
   5  -2   9        9.47       10.41      4.56 o 
   6  -2   9       33.90       44.62      6.48 o 
   7  -2   9       51.85       58.65     30.93 o 
   8  -2   9       22.65       14.46     10.09 o 
 -10  -1   9        5.88        4.56      4.23 o 
  -9  -1   9       11.41       13.05      7.34 o 
  -8  -1   9      170.82      165.95     11.97 o 
  -7  -1   9       92.49      101.11      9.55 o 
  -6  -1   9        3.44        5.00      3.64 o 
  -5  -1   9       33.44       27.17      6.38 o 
  -4  -1   9       40.65       36.09      3.46 o 
  -3  -1   9      636.17      625.18     19.56 o 
  -2  -1   9     1345.72     1326.68     39.52 o 
  -1  -1   9       68.03       72.90      7.61 o 
   0  -1   9      410.97      418.27     15.49 o 
   1  -1   9      199.28      203.63     13.82 o 
   2  -1   9        9.60        8.35      4.40 o 
   3  -1   9        5.71        6.33      3.55 o 
   4  -1   9        2.38        5.13      3.14 o 
   5  -1   9       49.60       45.20      8.18 o 
   6  -1   9       41.00       43.13      8.54 o 
   7  -1   9        0.92        2.21      2.71 o 
   8  -1   9        0.18        1.67      3.21 o 
 -11   0   9        3.82        3.68      5.41 o 
 -10   0   9        1.02        1.94      3.67 o 
  -9   0   9       24.55       18.61     15.08 o 
  -8   0   9        2.03        0.34      3.07 o 
  -7   0   9       19.74       20.63      9.46 o 
  -6   0   9       10.95       12.69      7.05 o 
  -5   0   9        9.97       10.89      2.39 o 
  -4   0   9      329.60      330.19     12.09 o 
  -3   0   9     3364.02     3460.80     41.91 o 
  -2   0   9       57.97       56.09      5.12 o 
  -1   0   9      669.69      665.79     23.25 o 
   0   0   9      453.23      474.72     18.17 o 
   1   0   9      136.17      145.47     10.03 o 
   2   0   9       95.54       93.45      6.79 o 
   3   0   9      179.62      202.54     11.57 o 
   4   0   9      107.55      111.57      9.58 o 
   5   0   9       17.54       17.22     13.22 o 
   6   0   9        1.61        2.85      3.34 o 
   7   0   9       16.72       11.42      7.76 o 
 -11   1   9       22.75       18.40     19.31 o 
 -10   1   9      142.72      148.78     12.40 o 
  -9   1   9        7.01        4.27      4.52 o 
  -8   1   9      302.93      300.98     17.81 o 
  -7   1   9      242.82      257.88     19.08 o 
  -6   1   9      182.28      193.07     14.79 o 
  -5   1   9       53.13       53.88      4.08 o 
  -4   1   9      435.78      461.07     13.92 o 
  -3   1   9       23.28       31.02      4.82 o 
  -2   1   9      205.23      186.48     12.43 o 
  -1   1   9       61.61       57.78      4.80 o 
   0   1   9      209.82      198.24     12.51 o 
   1   1   9       47.53       31.36     13.82 o 
   2   1   9      287.90      307.00     15.08 o 
   3   1   9      187.19      171.42      9.93 o 
   4   1   9        4.85        5.09      3.48 o 
   5   1   9        7.00        4.82      3.62 o 
   6   1   9        1.80        2.88      3.44 o 
   7   1   9       74.24       72.20      8.30 o 
 -11   2   9        7.61       10.95     13.12 o 
 -10   2   9        4.40        8.39      8.89 o 
  -9   2   9        1.93        2.64      7.18 o 
  -8   2   9      179.98      155.35     11.42 o 
  -7   2   9      168.43      152.88     10.24 o 
  -6   2   9      241.38      226.44     10.36 o 
  -5   2   9      155.54      140.11      8.97 o 
  -4   2   9     1258.30     1229.07     26.38 o 
  -3   2   9       82.85       89.50      6.35 o 
  -2   2   9       28.38       24.91      4.36 o 
  -1   2   9      106.57      113.05      8.29 o 
   0   2   9      153.05      114.43      6.99 o 
   1   2   9       41.57       48.26      5.95 o 
   2   2   9      222.22      219.46     10.68 o 
   3   2   9        1.57        1.07      2.96 o 
   4   2   9        5.55        4.54      3.23 o 
   5   2   9       70.06       76.12      7.26 o 
   6   2   9      108.61      121.29     10.30 o 
 -11   3   9       34.79       25.59     23.49 o 
 -10   3   9      188.98      219.36     24.00 o 
  -9   3   9      117.22      136.24     16.41 o 
  -8   3   9       25.58       26.56     32.44 o 
  -7   3   9        0.06        1.14      2.15 o 
  -6   3   9      663.10      676.38     26.10 o 
  -5   3   9      250.05      258.62     14.36 o 
  -4   3   9       43.91       42.05      3.86 o 
  -3   3   9       75.41       66.88      4.41 o 
  -2   3   9       10.42       20.24      3.62 o 
  -1   3   9      419.01      447.15     17.97 o 
   0   3   9      152.24      126.89      7.56 o 
   1   3   9       81.76       77.46      7.09 o 
   2   3   9       52.81       54.45      8.69 o 
   3   3   9        0.53        1.92      2.80 o 
   4   3   9       68.76       70.00      7.41 o 
   5   3   9       16.32       12.12     10.19 o 
 -11   4   9      151.22      134.91     21.28 o 
 -10   4   9        3.38        8.42      8.53 o 
  -9   4   9       21.61       14.89     22.37 o 
  -8   4   9       45.34       40.89     29.30 o 
  -7   4   9       65.77       70.79      6.54 o 
  -6   4   9       40.85       45.70      7.15 o 
  -5   4   9      138.22      120.24      8.18 o 
  -4   4   9       35.60       34.13     21.19 o 
  -3   4   9        7.94        7.74      3.93 o 
  -2   4   9      146.45      132.98      6.92 o 
  -1   4   9      322.18      300.17     17.65 o 
   0   4   9        7.34        5.94      3.33 o 
   1   4   9        0.34        0.32      3.65 o 
   2   4   9       57.15       69.22      8.72 o 
   3   4   9      125.66      146.58     10.67 o 
   4   4   9        0.07        0.45      3.14 o 
 -11   5   9       22.25        9.09     11.57 o 
 -10   5   9        0.67        1.89      5.77 o 
  -9   5   9        6.10        6.79      8.59 o 
  -8   5   9        0.12        1.43      5.97 o 
  -7   5   9        2.48        0.51      4.05 o 
  -6   5   9       14.89       14.91      9.92 o 
  -5   5   9       48.66       56.03      9.37 o 
  -4   5   9       31.47       37.78     20.39 o 
  -3   5   9        9.42       10.07      7.19 o 
  -2   5   9        0.10        2.42      3.21 o 
  -1   5   9       21.39       18.35     13.36 o 
   0   5   9        1.21        1.51      2.22 o 
   1   5   9        9.99        3.81      3.48 o 
   2   5   9       24.25       22.20     15.33 o 
   3   5   9       60.95       74.51      7.33 o 
 -11   6   9        4.41        2.95      6.34 o 
 -10   6   9        0.58        0.85      7.09 o 
  -9   6   9       22.96       25.39     23.73 o 
  -8   6   9       90.28       89.61      7.99 o 
  -7   6   9       87.22       83.04     13.05 o 
  -6   6   9        0.70        2.14      2.96 o 
  -5   6   9       59.19       57.38      7.69 o 
  -4   6   9       14.04        8.10      8.64 o 
  -3   6   9       19.39       18.10     11.04 o 
  -2   6   9        0.07        1.35      3.69 o 
  -1   6   9        4.31        4.49      3.99 o 
   0   6   9        1.31        2.53      3.37 o 
   1   6   9       97.55       94.49     11.92 o 
   2   6   9       10.24       13.68     15.30 o 
 -10   7   9        4.95        6.42      5.46 o 
  -9   7   9       13.07        7.29     13.71 o 
  -8   7   9        6.37        5.47      3.72 o 
  -7   7   9       16.75       10.77      8.26 o 
  -6   7   9       26.04       27.63     13.81 o 
  -5   7   9       30.66       24.61     17.07 o 
  -4   7   9      194.10      188.50     14.46 o 
  -3   7   9       20.94       27.30     17.14 o 
  -2   7   9       34.91       23.50     17.48 o 
  -1   7   9       45.25       44.53      9.84 o 
   0   7   9       71.20       82.04     11.05 o 
   1   7   9       56.63       58.04     12.19 o 
  -9   8   9       36.65       28.74     48.15 o 
  -8   8   9       89.70       90.37     11.95 o 
  -7   8   9      159.99      157.34     13.96 o 
  -6   8   9        0.03        1.49      3.42 o 
  -5   8   9       11.39       10.81     13.02 o 
  -4   8   9        1.27        3.58      3.21 o 
  -3   8   9       14.08       12.51     10.90 o 
  -2   8   9       59.28       55.83     10.91 o 
  -1   8   9       30.73       23.51     23.49 o 
  -8   9   9       22.81       18.59     17.74 o 
  -7   9   9      158.33      152.81     15.14 o 
  -6   9   9        6.82        5.22      4.49 o 
  -5   9   9        0.91        3.67      5.90 o 
  -4   9   9       15.70        9.35     10.40 o 
   1 -11  10      122.12      138.96     23.64 o 
   2 -11  10       36.22       26.53      7.21 o 
   3 -11  10        9.60        6.50      4.44 o 
   4 -11  10       17.15       17.84     13.40 o 
   5 -11  10       80.63       94.46     12.43 o 
   6 -11  10       80.74       78.06     10.56 o 
  -2 -10  10       61.72       70.66     18.18 o 
  -1 -10  10      320.61      351.16     48.21 o 
   0 -10  10      136.41      154.83     22.93 o 
   1 -10  10       17.41       13.63     11.12 o 
   2 -10  10        0.95       -0.46      5.06 o 
   3 -10  10       65.41       82.06     10.03 o 
   4 -10  10       30.15       32.73     21.87 o 
   5 -10  10        3.15        2.45      4.89 o 
   6 -10  10       33.95       39.59     27.46 o 
   7 -10  10       81.28      104.78     13.74 o 
  -3  -9  10      144.17      161.62     24.93 o 
  -2  -9  10       88.13       94.14     17.02 o 
  -1  -9  10        1.10        2.47      8.81 o 
   1  -9  10       51.52       50.23     17.70 o 
   2  -9  10        0.78        2.49      3.68 o 
   3  -9  10        3.02        4.79      3.89 o 
   4  -9  10       92.12       97.83     11.19 o 
   5  -9  10        0.00        2.99      2.52 o 
   6  -9  10       27.30       30.31     21.74 o 
   7  -9  10       90.74       92.77     13.18 o 
   8  -9  10        2.83        1.54      3.48 o 
  -5  -8  10       19.79       16.69     33.83 o 
  -4  -8  10      140.59      152.36     24.85 o 
  -3  -8  10      336.09      351.12     44.12 o 
  -2  -8  10        8.04        9.76     17.09 o 
  -1  -8  10      286.14      323.78     36.83 o 
   0  -8  10      336.17      352.49     25.64 o 
   1  -8  10      188.37      196.28     19.12 o 
   2  -8  10        9.90       10.18      6.60 o 
   3  -8  10        9.03       12.78     10.49 o 
   4  -8  10      369.63      387.70     27.83 o 
   5  -8  10       17.14       19.26     14.02 o 
   6  -8  10       30.49       27.78     17.80 o 
   7  -8  10       50.01       51.90      8.25 o 
   8  -8  10       90.97       96.35     12.78 o 
  -6  -7  10        9.51        9.37     23.55 o 
  -5  -7  10       91.99      100.01     19.68 o 
  -4  -7  10      121.93      117.83     17.62 o 
  -3  -7  10      390.97      402.57     30.05 o 
  -2  -7  10        5.38        2.28      8.10 o 
  -1  -7  10        1.04        2.12      3.02 o 
   0  -7  10      335.53      322.76     20.19 o 
   1  -7  10      327.21      296.95     20.61 o 
   2  -7  10      149.80      163.52     14.24 o 
   3  -7  10      252.88      241.62     17.47 o 
   4  -7  10       34.92       46.19     10.26 o 
   5  -7  10        0.00        1.44      4.04 o 
   6  -7  10      146.76      160.65     12.59 o 
   7  -7  10       17.61       17.56     14.42 o 
   8  -7  10        0.00        2.44      5.07 o 
  -7  -6  10       41.52       42.10     12.02 o 
  -6  -6  10       18.23       12.80     29.32 o 
  -5  -6  10        5.88        4.27      8.59 o 
  -4  -6  10      139.49      124.33     39.25 o 
  -3  -6  10      187.42      189.34     39.21 o 
  -2  -6  10      241.52      271.85     27.72 o 
  -1  -6  10        0.58        1.46      2.19 o 
   0  -6  10        7.12        9.52      6.29 o 
   1  -6  10      372.15      419.70     30.12 o 
   2  -6  10      280.45      309.41     23.03 o 
   3  -6  10        0.75        1.85      3.31 o 
   4  -6  10        3.49        5.04      7.28 o 
   5  -6  10       51.84       57.84     10.68 o 
   6  -6  10        4.16        4.73      4.85 o 
   7  -6  10       16.01       15.14     10.31 o 
   8  -6  10       13.06       15.81     18.71 o 
  -7  -5  10        4.73        3.96      4.08 o 
  -6  -5  10      168.90      156.26     12.73 o 
  -5  -5  10        7.24       11.62     10.37 o 
  -4  -5  10       23.22       31.01     25.08 o 
  -3  -5  10       20.80       18.65     17.53 o 
  -2  -5  10        8.87        7.17      5.39 o 
  -1  -5  10      221.02      205.76     14.29 o 
   0  -5  10      747.31      775.04     35.75 o 
   1  -5  10       25.77       18.87     12.96 o 
   2  -5  10       90.50       95.71     12.71 o 
   3  -5  10        9.53        9.29      8.07 o 
   4  -5  10        1.97        1.78      3.87 o 
   5  -5  10        0.14        0.81      3.34 o 
   6  -5  10       32.50       26.01     20.18 o 
   7  -5  10        9.90        8.08      8.48 o 
   8  -5  10        3.01        4.20      4.02 o 
  -8  -4  10      125.76      116.94     13.75 o 
  -7  -4  10        0.34        1.54      2.32 o 
  -6  -4  10        2.56        3.65      4.04 o 
  -5  -4  10        6.65        6.16      5.73 o 
  -4  -4  10      101.96       91.98      6.93 o 
  -3  -4  10        5.47        3.92      3.89 o 
  -2  -4  10      367.59      355.75     19.42 o 
  -1  -4  10      426.92      421.99     22.63 o 
   0  -4  10       83.27       69.68     10.51 o 
   1  -4  10        0.63        4.20      4.96 o 
   2  -4  10       49.05       46.97      9.85 o 
   3  -4  10        0.12        3.26      4.35 o 
   4  -4  10        2.64        5.33      4.30 o 
   5  -4  10       28.00       27.44     16.77 o 
   6  -4  10      192.07      216.61     15.35 o 
   7  -4  10        0.22        0.61      4.05 o 
   8  -4  10       16.14       14.76     12.06 o 
  -9  -3  10       39.11       23.98     23.96 o 
  -8  -3  10        0.56        0.58      4.26 o 
  -7  -3  10       46.40       33.21      5.76 o 
  -6  -3  10        0.28        0.75      2.62 o 
  -5  -3  10       63.48       69.57      6.64 o 
  -4  -3  10       56.87       70.31      8.39 o 
  -3  -3  10       12.67       18.49      2.98 o 
  -2  -3  10      338.60      352.54     14.00 o 
  -1  -3  10      415.10      434.60     16.68 o 
   0  -3  10      138.87      126.36      7.75 o 
   1  -3  10       47.31       48.24     17.50 o 
   2  -3  10       15.95       11.98      9.90 o 
   3  -3  10       14.55       22.21      9.47 o 
   4  -3  10       84.85       78.13     11.48 o 
   5  -3  10       16.75       21.60     11.39 o 
   6  -3  10       14.59       10.09      7.60 o 
   7  -3  10       45.92       41.13     18.35 o 
   8  -3  10       18.78       18.66     12.67 o 
  -9  -2  10       51.63       47.59      9.96 o 
  -8  -2  10        0.02        2.00      2.88 o 
  -7  -2  10       15.00       14.90     10.13 o 
  -6  -2  10      107.51       99.77      8.09 o 
  -5  -2  10        0.05        1.35      1.74 o 
  -4  -2  10       27.21       22.38     11.77 o 
  -3  -2  10      543.84      520.55     23.73 o 
  -2  -2  10      263.23      255.05     15.07 o 
  -1  -2  10      153.11      141.08      9.23 o 
   0  -2  10        0.35        1.00      1.75 o 
   1  -2  10       58.37       53.49      9.87 o 
   2  -2  10        0.07        0.67      1.69 o 
   3  -2  10       83.01       82.84      7.63 o 
   4  -2  10        2.52        2.73      3.24 o 
   5  -2  10       96.60      109.06     16.25 o 
   6  -2  10       42.46       39.81     19.18 o 
   7  -2  10      116.47      115.65     17.80 o 
 -10  -1  10      140.71      146.87     18.10 o 
  -9  -1  10        3.18        4.73      5.23 o 
  -8  -1  10        7.81        8.50      4.43 o 
  -7  -1  10       20.68       23.66     15.28 o 
  -6  -1  10       72.13       78.22      7.37 o 
  -5  -1  10       24.34       21.89     10.35 o 
  -4  -1  10      412.13      419.42     16.01 o 
  -3  -1  10      199.13      207.83     12.27 o 
  -2  -1  10      170.64      184.72     14.68 o 
  -1  -1  10      111.45      107.35      5.95 o 
   0  -1  10      495.91      526.93     20.32 o 
   1  -1  10      328.09      304.32     12.52 o 
   2  -1  10       33.83       24.93      6.37 o 
   3  -1  10      291.82      287.16     17.48 o 
   4  -1  10      204.18      212.79     16.57 o 
   5  -1  10       51.84       51.36     21.34 o 
   6  -1  10       91.89      106.08     12.48 o 
   7  -1  10        0.37        3.03      4.35 o 
 -10   0  10        9.81        1.83      4.11 o 
  -9   0  10       26.37       15.79     11.86 o 
  -8   0  10        4.38        3.72      3.66 o 
  -7   0  10       16.01       10.95      9.69 o 
  -6   0  10       12.53        9.26      5.80 o 
  -5   0  10      186.27      195.71     12.86 o 
  -4   0  10       43.58       35.91      4.67 o 
  -3   0  10        0.42        0.74      2.29 o 
  -2   0  10       15.47       14.30      7.19 o 
  -1   0  10      173.40      163.43     11.07 o 
   0   0  10      238.70      209.50     14.18 o 
   1   0  10       63.37       54.74      8.01 o 
   2   0  10      313.71      287.84     17.96 o 
   3   0  10      109.51      111.50      8.77 o 
   4   0  10       21.41       24.12     12.69 o 
   5   0  10       16.99       29.80     12.78 o 
   6   0  10       16.90       14.28     19.96 o 
 -10   1  10        5.88        5.71      6.92 o 
  -9   1  10       42.76       56.84     37.38 o 
  -8   1  10       15.51       20.78      5.46 o 
  -7   1  10       69.41       60.05      8.11 o 
  -6   1  10       28.14       30.53      6.91 o 
  -5   1  10        7.27        3.24      2.27 o 
  -4   1  10        3.55        1.93      1.89 o 
  -3   1  10       43.84       41.75      4.41 o 
  -2   1  10      214.17      227.97     13.51 o 
  -1   1  10      396.65      321.77     58.09 o 
   0   1  10       79.91       68.35      6.75 o 
   1   1  10      243.31      243.85     15.87 o 
   2   1  10      165.75      189.16     12.25 o 
   3   1  10      118.66      126.07      8.67 o 
   4   1  10      100.36      109.49      8.51 o 
   5   1  10      510.62      532.43     28.54 o 
   6   1  10       10.96        5.67      7.67 o 
 -10   2  10       14.09       15.92     17.85 o 
  -9   2  10       12.72       14.55     19.78 o 
  -8   2  10       26.68       28.73     17.64 o 
  -7   2  10       66.60       60.02     11.48 o 
  -6   2  10       37.27       38.53      5.69 o 
  -5   2  10      200.22      212.29      9.82 o 
  -4   2  10      346.58      330.22     14.00 o 
  -3   2  10      160.16      154.49      7.08 o 
  -2   2  10       30.06       32.52      6.08 o 
  -1   2  10        0.03        0.54      1.75 o 
   0   2  10        2.74        3.34      2.44 o 
   1   2  10        2.69        2.32      1.81 o 
   2   2  10       79.63       71.60      8.24 o 
   3   2  10        2.13        2.04      2.29 o 
   4   2  10      187.29      200.87     13.95 o 
   5   2  10      114.84       99.26      9.14 o 
 -10   3  10        3.69        3.80      5.21 o 
  -9   3  10       93.29      106.15     13.70 o 
  -8   3  10       19.83       18.07     18.66 o 
  -7   3  10       14.97       19.51     15.22 o 
  -6   3  10       31.35       31.01      4.58 o 
  -5   3  10       38.23       30.69      5.49 o 
  -4   3  10      107.55      116.80      8.63 o 
  -3   3  10       13.48       12.80      4.05 o 
  -2   3  10      444.59      418.87     23.64 o 
  -1   3  10       46.37       47.95      6.38 o 
   0   3  10        5.52        3.51      3.03 o 
   1   3  10        2.24        5.19      3.22 o 
   2   3  10       20.78       26.44     17.33 o 
   3   3  10       38.58       37.46      8.32 o 
   4   3  10        0.49        1.09      2.92 o 
 -10   4  10       55.32       43.33     37.60 o 
  -9   4  10       27.71       32.36      9.52 o 
  -8   4  10      174.12      195.82     18.63 o 
  -7   4  10        3.81        3.77      8.59 o 
  -6   4  10        0.40        0.62      3.40 o 
  -5   4  10        0.37        1.46      2.71 o 
  -4   4  10       86.24      101.90     13.59 o 
  -3   4  10      254.10      266.40     18.13 o 
  -2   4  10        9.03       16.39      8.08 o 
  -1   4  10        5.05        5.70      4.78 o 
   0   4  10      189.15      197.06     13.34 o 
   1   4  10        0.56        0.97      2.62 o 
   2   4  10       80.31       75.36      7.35 o 
   3   4  10        0.01        0.80      2.90 o 
 -10   5  10        1.53        1.54      6.64 o 
  -9   5  10        0.16       -0.05      7.12 o 
  -8   5  10       59.64       44.27     47.22 o 
  -7   5  10       32.33       30.14      5.99 o 
  -6   5  10       12.05        9.84      7.28 o 
  -5   5  10       18.63       21.90     14.13 o 
  -4   5  10      179.06      174.67     16.60 o 
  -3   5  10      154.57      165.11     12.65 o 
  -2   5  10       21.87       25.29     18.78 o 
  -1   5  10       26.22       15.43     15.65 o 
   0   5  10      337.05      349.69     23.58 o 
   1   5  10       15.22       13.28     13.95 o 
   2   5  10       96.55       90.43     11.47 o 
 -10   6  10       32.62       34.05     41.77 o 
  -9   6  10        0.02        3.29      5.79 o 
  -8   6  10        1.05        2.14      6.70 o 
  -7   6  10        0.93       -0.90      3.28 o 
  -6   6  10       20.11       27.72      8.03 o 
  -5   6  10       21.73       21.04     11.25 o 
  -4   6  10        8.72        4.80      6.23 o 
  -3   6  10        1.42        6.14      4.33 o 
  -2   6  10        0.10        1.26      5.12 o 
  -1   6  10        1.48       -0.03      5.77 o 
   0   6  10      108.01       93.16     12.78 o 
   1   6  10       10.02       10.17     12.17 o 
  -9   7  10        1.72        1.68      6.44 o 
  -8   7  10       17.81       14.86     20.52 o 
  -7   7  10        2.00        2.40      3.06 o 
  -6   7  10        0.07        2.15      3.88 o 
  -5   7  10        1.71        1.16      4.54 o 
  -4   7  10        0.05        2.00      5.51 o 
  -3   7  10        8.98        6.51      7.03 o 
  -2   7  10        6.60       10.62     13.60 o 
  -1   7  10        5.00        4.95      4.48 o 
  -7   8  10       74.35       70.71      9.67 o 
  -6   8  10      147.48      166.58     20.46 o 
  -5   8  10       16.85       17.46     20.66 o 
  -4   8  10       25.44       12.01     19.62 o 
   0 -10  11       49.49       56.14     29.07 o 
   1 -10  11       26.32       21.95     19.00 o 
   2 -10  11      217.79      223.67     25.31 o 
   3 -10  11      277.15      301.10     28.61 o 
   4 -10  11       17.23       14.56     11.63 o 
   5 -10  11       72.94       72.08     10.17 o 
  -2  -9  11       16.45       10.32     14.52 o 
  -1  -9  11       78.48       80.97     17.87 o 
   0  -9  11       72.42       78.44     15.50 o 
   1  -9  11      741.03      731.15     57.28 o 
   2  -9  11      335.95      282.51     40.15 o 
   3  -9  11      173.80      173.27     15.79 o 
   4  -9  11      152.73      164.94     15.30 o 
   5  -9  11      111.89      122.02     16.19 o 
   6  -9  11        6.05        4.48      8.93 o 
  -4  -8  11        1.84        1.07      4.56 o 
  -3  -8  11        1.62        4.61      5.89 o 
  -2  -8  11       46.13       46.15     35.13 o 
  -1  -8  11       20.44       18.68     15.74 o 
   0  -8  11        1.01        2.89      6.70 o 
   1  -8  11       87.44       87.19     11.83 o 
   2  -8  11       55.70       53.32     10.05 o 
   3  -8  11        8.93        9.49      7.71 o 
   4  -8  11        7.61        8.18      5.10 o 
   5  -8  11      178.76      184.41     17.72 o 
   6  -8  11       41.11       39.58     26.24 o 
   7  -8  11       54.01       60.77      9.93 o 
  -5  -7  11        0.07        1.94      6.90 o 
  -3  -7  11       11.80       13.74     18.01 o 
  -2  -7  11      145.92      158.81     20.38 o 
  -1  -7  11      116.87      113.50     18.21 o 
   0  -7  11      402.37      435.67     30.83 o 
   1  -7  11      391.13      388.07     28.24 o 
   2  -7  11        0.04        0.26      5.29 o 
   3  -7  11      106.65      114.10     11.08 o 
   4  -7  11        2.32        2.34     15.00 o 
   5  -7  11       78.22       90.49     10.64 o 
   6  -7  11       67.00       69.23     11.39 o 
   7  -7  11       13.15        7.79      7.60 o 
  -6  -6  11        9.18        3.49      9.56 o 
  -5  -6  11        1.80        2.58      9.94 o 
  -4  -6  11      159.75      167.45     21.79 o 
  -3  -6  11       34.35       45.23     38.27 o 
  -2  -6  11      136.25      116.08     16.46 o 
  -1  -6  11      207.69      226.75     24.64 o 
   0  -6  11        6.91       14.21     10.15 o 
   1  -6  11        0.43        1.88      3.75 o 
   2  -6  11      192.92      190.73     19.38 o 
   3  -6  11        0.07        1.76      4.35 o 
   4  -6  11       46.98       39.53      9.87 o 
   5  -6  11      357.26      358.15     23.33 o 
   6  -6  11       23.03       22.79     16.42 o 
   7  -6  11       85.82       85.50     11.98 o 
  -7  -5  11       43.30       17.05     31.44 o 
  -6  -5  11        3.78        3.60      9.09 o 
  -5  -5  11       92.75       93.79     14.66 o 
  -4  -5  11      120.49      127.32     16.04 o 
  -3  -5  11       39.05       30.78     30.57 o 
  -2  -5  11      360.10      344.35     44.74 o 
  -1  -5  11      126.20      142.77     11.74 o 
   0  -5  11       30.17       40.71      8.02 o 
   1  -5  11       34.13       36.29      8.56 o 
   2  -5  11      105.58      111.34     12.80 o 
   3  -5  11      300.80      325.97     27.95 o 
   4  -5  11       82.62       88.16     13.22 o 
   5  -5  11        2.65        2.82      3.06 o 
   6  -5  11       13.84       13.79     10.46 o 
   7  -5  11      188.97      211.72     19.15 o 
  -7  -4  11       39.06       40.27     13.26 o 
  -6  -4  11        3.38       12.49     11.67 o 
  -5  -4  11        4.81        5.55      8.24 o 
  -4  -4  11       12.87        6.67      5.86 o 
  -3  -4  11        0.34        2.93      5.49 o 
  -2  -4  11       30.41       28.24      5.58 o 
  -1  -4  11      149.70      129.31     10.06 o 
   0  -4  11      102.73       90.94     12.10 o 
   1  -4  11      178.13      163.90     12.71 o 
   2  -4  11        0.33        1.88      3.44 o 
   3  -4  11        1.40        3.30      4.75 o 
   4  -4  11       55.62       58.30     20.70 o 
   5  -4  11      124.29      123.62     11.67 o 
   6  -4  11        5.48        5.62      5.66 o 
   7  -4  11      103.36      111.08     13.34 o 
  -8  -3  11      103.09      103.55     11.25 o 
  -7  -3  11      219.71      231.24     16.67 o 
  -6  -3  11       48.33       47.46      8.07 o 
  -5  -3  11      147.00      138.47      8.97 o 
  -4  -3  11       99.53      100.96     10.70 o 
  -3  -3  11        4.56        3.34      2.85 o 
  -2  -3  11       68.44       62.71      6.97 o 
  -1  -3  11        0.03       -0.04      3.48 o 
   0  -3  11      222.92      221.56     14.26 o 
   1  -3  11      322.39      325.90     23.96 o 
   2  -3  11       17.74       10.37      5.57 o 
   3  -3  11      185.14      155.08     12.11 o 
   4  -3  11       41.93       55.00     11.01 o 
   5  -3  11       19.76       11.82      9.28 o 
   6  -3  11       89.41      102.99     13.43 o 
   7  -3  11       76.23       95.69     18.03 o 
  -8  -2  11       15.83        6.92      7.65 o 
  -7  -2  11       13.26       18.39     13.92 o 
  -6  -2  11       22.07       30.36      6.29 o 
  -5  -2  11       69.82       72.01      7.63 o 
  -4  -2  11       22.90       24.38      4.59 o 
  -3  -2  11        4.35        4.27      3.80 o 
  -2  -2  11       39.72       45.13      4.70 o 
  -1  -2  11       64.90       56.95     10.43 o 
   0  -2  11        3.08        4.71      2.94 o 
   1  -2  11        0.16        1.01      3.78 o 
   2  -2  11       32.81       29.68     14.61 o 
   3  -2  11        0.12       -0.75      4.82 o 
   4  -2  11       58.38       40.86     27.10 o 
   5  -2  11       85.63       86.09     13.67 o 
   6  -2  11       24.99       17.38     13.40 o 
  -9  -1  11       31.79       40.53      9.94 o 
  -8  -1  11      202.14      206.56     15.84 o 
  -7  -1  11       36.14       32.73      5.59 o 
  -6  -1  11        6.99        8.26      5.43 o 
  -5  -1  11       10.85       10.23      6.88 o 
  -4  -1  11        1.45        1.65      2.46 o 
  -3  -1  11        9.18        6.52      4.65 o 
  -2  -1  11        1.01        2.88      2.14 o 
  -1  -1  11       13.00       10.14      6.09 o 
   0  -1  11       72.32       66.04      5.59 o 
   1  -1  11       14.71        9.48      6.01 o 
   2  -1  11        1.28        1.88      2.71 o 
   3  -1  11        5.36        5.19      5.47 o 
   4  -1  11        8.21       11.55      6.16 o 
   5  -1  11        0.19        1.39      3.21 o 
   6  -1  11       32.59       27.07     27.99 o 
  -9   0  11      156.40      182.41     24.77 o 
  -8   0  11      255.45      248.57     16.84 o 
  -7   0  11       45.94       45.27      9.09 o 
  -6   0  11      407.20      437.43     29.05 o 
  -5   0  11      182.99      189.47     16.67 o 
  -4   0  11       17.44       11.38      5.58 o 
  -3   0  11      296.92      282.76     15.97 o 
  -2   0  11       58.08       67.10      6.01 o 
  -1   0  11      233.28      246.84     14.59 o 
   0   0  11       35.55       26.64     11.59 o 
   1   0  11      178.89      175.68     13.18 o 
   2   0  11       54.89       49.20      6.79 o 
   3   0  11        1.60        1.23      2.88 o 
   4   0  11       33.17       24.48     20.37 o 
   5   0  11       65.12       66.31     14.23 o 
  -9   1  11        1.01        1.26      6.61 o 
  -7   1  11        4.40        5.88      8.08 o 
  -6   1  11        3.43        3.65      3.48 o 
  -5   1  11      493.09      492.76     53.73 o 
  -4   1  11       53.18       46.61      4.24 o 
  -3   1  11      756.97      770.96     21.19 o 
  -2   1  11      180.81      169.22      9.24 o 
  -1   1  11       10.06       12.79      9.06 o 
   0   1  11       58.66       51.81      6.39 o 
   1   1  11      386.13      368.19     24.24 o 
   2   1  11       44.17       40.47      9.18 o 
   3   1  11       20.43       15.08     12.27 o 
   4   1  11       37.43       29.44     11.17 o 
 -10   2  11        9.83        2.99      8.25 o 
  -9   2  11       69.77       70.39     11.45 o 
  -8   2  11       20.66       21.81     18.27 o 
  -7   2  11       46.71       66.64     10.27 o 
  -6   2  11       43.74       29.16      7.45 o 
  -5   2  11       11.68       13.38      3.82 o 
  -4   2  11        1.01        3.53      3.06 o 
  -3   2  11       32.03       35.19      4.51 o 
  -2   2  11        0.03        0.82      2.60 o 
  -1   2  11       20.46       26.11     10.19 o 
   0   2  11      104.58      103.33      6.94 o 
   1   2  11      109.50      117.06      7.59 o 
   2   2  11       25.98       17.60     12.01 o 
   3   2  11       81.02       76.84      8.96 o 
   4   2  11      101.38       97.21      8.98 o 
  -8   3  11       20.20       11.40     15.11 o 
  -7   3  11        0.09        0.34      3.75 o 
  -6   3  11       11.81        8.83     15.47 o 
  -5   3  11       51.47       42.02      5.54 o 
  -4   3  11       24.79       29.55      5.50 o 
  -3   3  11      174.90      181.80     16.04 o 
  -2   3  11       38.24       40.82      8.11 o 
  -1   3  11        5.75        3.02      3.00 o 
   0   3  11        6.23        6.89      4.88 o 
   1   3  11        2.10        2.95      3.29 o 
   2   3  11        1.43        3.43      2.76 o 
   3   3  11        8.00        6.47      5.78 o 
  -9   4  11        0.41        1.83      6.19 o 
  -8   4  11      210.41      196.86     22.79 o 
  -7   4  11       89.18       84.73     12.55 o 
  -6   4  11        2.40        1.91      4.96 o 
  -5   4  11       59.80       54.86      7.95 o 
  -4   4  11      137.80      167.02     11.11 o 
  -3   4  11      179.40      195.83     13.25 o 
  -2   4  11        4.94        4.36      4.52 o 
  -1   4  11       40.04       37.63     21.14 o 
   0   4  11      106.49      126.74     15.12 o 
   1   4  11       79.81       58.71     11.12 o 
   2   4  11        7.09        7.31      6.52 o 
  -9   5  11       10.18       11.74     13.77 o 
  -8   5  11       36.40       26.25     20.94 o 
  -7   5  11        5.40        8.98     11.84 o 
  -6   5  11      129.37      146.20     12.35 o 
  -5   5  11       36.17       41.93      9.18 o 
  -4   5  11       22.56       21.60     16.18 o 
  -3   5  11        2.38        2.83      3.29 o 
  -2   5  11       17.49       20.27     19.17 o 
  -1   5  11      137.46      140.45     16.75 o 
   0   5  11       59.77       59.20      9.16 o 
  -8   6  11       19.02       11.68      9.80 o 
  -7   6  11       13.05       17.26     19.50 o 
  -6   6  11       81.22       78.92      8.63 o 
  -5   6  11        9.54       11.51      8.90 o 
  -4   6  11       68.49       71.34      9.36 o 
  -3   6  11       25.62       18.40     23.19 o 
  -2   6  11       50.03       46.97      8.67 o 
  -6   7  11       65.93       78.83      9.08 o 
  -5   7  11        0.45        2.27      4.71 o 
   0  -9  12       22.59       18.91     23.97 o 
   1  -9  12        0.34       -0.51      9.03 o 
   2  -9  12      164.72      162.67     15.73 o 
   3  -9  12        0.78        1.00      4.79 o 
   4  -9  12      293.20      290.57     22.99 o 
  -2  -8  12        0.23        2.58     10.33 o 
  -1  -8  12       12.37       16.85     21.52 o 
   0  -8  12        1.16        3.58      9.34 o 
   1  -8  12        3.54        4.95      3.92 o 
   2  -8  12       38.10       33.24     29.99 o 
   3  -8  12      107.10      103.40     12.91 o 
   4  -8  12        6.28        9.53     10.77 o 
   5  -8  12        1.32        2.17      4.98 o 
  -4  -7  12       27.94       15.87     30.62 o 
  -3  -7  12      165.85      163.85     26.71 o 
  -2  -7  12      136.65      131.70     21.89 o 
  -1  -7  12        1.03        2.13      6.90 o 
   0  -7  12        1.65       -0.84      9.21 o 
   1  -7  12      140.32      130.81     13.01 o 
   2  -7  12      117.75      125.15     11.97 o 
   3  -7  12       10.43       12.39     10.05 o 
   4  -7  12       54.23       61.86     12.02 o 
   5  -7  12       40.64       27.22     28.55 o 
  -5  -6  12       64.59       61.64     70.05 o 
  -4  -6  12       81.05      103.12     20.48 o 
  -3  -6  12       51.74       54.68     11.73 o 
  -2  -6  12       12.32        8.93     17.96 o 
  -1  -6  12       67.10       89.77     18.18 o 
   0  -6  12       85.92       98.76     10.04 o 
   1  -6  12       28.37       21.74     17.27 o 
   2  -6  12        0.07        1.78      3.24 o 
   3  -6  12       22.78       24.11     24.56 o 
   4  -6  12       66.35       82.41     10.85 o 
   5  -6  12       12.37       12.36     11.06 o 
   6  -6  12       12.70        4.85      8.07 o 
  -6  -5  12        9.74        4.67      8.80 o 
  -5  -5  12        2.05        1.68      5.71 o 
  -4  -5  12       19.27       12.07     13.22 o 
  -3  -5  12        0.14        2.13      7.17 o 
  -2  -5  12        0.53        1.21      3.65 o 
  -1  -5  12       86.17       74.05     13.23 o 
   0  -5  12        6.47        5.48      9.65 o 
   1  -5  12       94.94       97.33     10.21 o 
   2  -5  12      125.54      141.05     13.44 o 
   3  -5  12        3.28        8.87      6.18 o 
   4  -5  12       18.52       19.78     12.90 o 
   5  -5  12        0.09        0.42      4.27 o 
   6  -5  12       17.80       18.09     17.07 o 
  -6  -4  12        0.15        2.40      3.78 o 
  -5  -4  12       64.38       61.71     32.78 o 
  -4  -4  12      208.12      213.48     23.90 o 
  -3  -4  12       48.51       37.32     36.64 o 
  -2  -4  12       10.60       11.04      6.72 o 
  -1  -4  12        5.14        5.53      5.30 o 
   0  -4  12      119.17      138.40     10.86 o 
   1  -4  12      416.06      470.05     33.96 o 
   2  -4  12       15.91       18.69     19.42 o 
   3  -4  12        2.70        4.70      5.21 o 
   4  -4  12      183.05      192.12     16.14 o 
   5  -4  12       54.77       51.67      8.78 o 
  -7  -3  12       10.28        7.29     15.37 o 
  -6  -3  12       96.81      103.39     14.74 o 
  -5  -3  12       35.23       26.79     30.19 o 
  -4  -3  12       24.58       17.58     17.05 o 
  -3  -3  12       23.58       19.70     20.20 o 
  -2  -3  12        0.30        1.50      2.73 o 
  -1  -3  12      131.01      134.51      9.86 o 
   0  -3  12      182.52      172.78     13.95 o 
   1  -3  12       31.74       35.71      9.42 o 
   2  -3  12       15.92       11.28      6.76 o 
   3  -3  12       86.32       85.85      9.36 o 
   4  -3  12      164.48      195.75     17.09 o 
   5  -3  12       32.57       38.27     14.39 o 
  -7  -2  12       54.22       54.26     12.25 o 
  -6  -2  12       35.22       30.99     26.88 o 
  -5  -2  12       75.93       92.27     13.08 o 
  -4  -2  12        1.51        0.64      3.80 o 
  -3  -2  12      117.92      129.29     14.94 o 
  -2  -2  12      106.40      122.75      9.06 o 
  -1  -2  12        0.12        0.92      2.63 o 
   0  -2  12        3.03        4.41      4.53 o 
   1  -2  12        0.04        1.02      5.74 o 
   2  -2  12      133.54      133.77     11.16 o 
   3  -2  12       62.77       78.42     13.05 o 
   4  -2  12       55.48       68.94     12.47 o 
   5  -2  12        5.17        4.23      7.22 o 
  -8  -1  12       51.68       53.66     10.02 o 
  -7  -1  12        4.00        3.16      4.37 o 
  -6  -1  12        1.95        2.50      2.97 o 
  -5  -1  12       26.87       39.46      7.18 o 
  -4  -1  12      320.27      308.90     21.61 o 
  -3  -1  12        5.68        3.42      3.02 o 
  -2  -1  12      129.11      129.54      8.40 o 
  -1  -1  12       55.11       70.59      8.03 o 
   0  -1  12       25.26       27.41     15.59 o 
   1  -1  12       46.59       37.95     25.05 o 
   2  -1  12        0.56        2.14      2.80 o 
   3  -1  12       10.68        6.13      4.33 o 
   4  -1  12        0.04        0.90      2.42 o 
  -8   0  12       12.10       10.02     12.67 o 
  -7   0  12      106.98      111.66     13.15 o 
  -6   0  12      111.35      121.59     11.16 o 
  -5   0  12       11.81        6.11      6.14 o 
  -4   0  12      102.41       81.69      9.94 o 
  -3   0  12        8.55        7.17      6.06 o 
  -2   0  12      136.46      147.63      7.47 o 
  -1   0  12       15.67       14.69      4.40 o 
   0   0  12        1.05        1.40      1.48 o 
   1   0  12       54.30       53.72      7.39 o 
   2   0  12       91.83      116.75     11.10 o 
   3   0  12        2.13        1.69      3.27 o 
   4   0  12        0.51        1.66      2.85 o 
  -8   1  12        0.31        3.92      6.70 o 
  -7   1  12      102.03      127.28     15.70 o 
  -6   1  12       86.01       87.15     11.77 o 
  -5   1  12      139.21      132.22     13.01 o 
  -4   1  12       78.86       94.14      7.39 o 
  -3   1  12        5.73        8.79      6.92 o 
  -2   1  12       38.36       38.18      5.08 o 
  -1   1  12       46.41       57.96      5.81 o 
   0   1  12       45.10       55.67      5.71 o 
   1   1  12      132.63      140.13     11.86 o 
   2   1  12       10.60       10.40      9.79 o 
   3   1  12       47.46       38.93      6.30 o 
  -8   2  12        0.49        0.76      3.27 o 
  -7   2  12       38.56       34.22      9.26 o 
  -6   2  12        5.39        4.00      8.11 o 
  -5   2  12       21.43       20.04     27.10 o 
  -4   2  12       14.07       10.31     10.45 o 
  -3   2  12        2.21        3.47      2.37 o 
  -2   2  12       22.92       15.51     22.54 o 
  -1   2  12       26.06       21.66      5.03 o 
   0   2  12       77.20       76.44      6.92 o 
   1   2  12        8.35        8.84      7.08 o 
   2   2  12       78.98       62.13      7.29 o 
  -8   3  12        4.21        4.72      8.84 o 
  -7   3  12       66.29       69.03     10.95 o 
  -6   3  12       85.38       90.81     12.80 o 
  -5   3  12        3.75        2.23      4.56 o 
  -4   3  12       11.59        6.47      8.42 o 
  -3   3  12        5.88        5.38      6.08 o 
  -2   3  12       90.32       84.26     11.80 o 
  -1   3  12        0.54        3.00      4.13 o 
   0   3  12       28.38       17.91     15.63 o 
   1   3  12       75.87       76.42      9.44 o 
  -8   4  12       42.52       41.67      9.74 o 
  -7   4  12       93.97       98.90     16.77 o 
  -6   4  12       12.87        7.52     14.67 o 
  -5   4  12        2.84        1.27      3.99 o 
  -4   4  12       61.80       68.05      8.20 o 
  -3   4  12        0.63        0.93      3.34 o 
  -2   4  12        3.91        3.25      5.03 o 
  -1   4  12        3.28        2.02      2.84 o 
  -5   5  12       41.95       45.25      7.95 o 
  -4   5  12        9.76       14.64     17.10 o 
  -3   5  12       88.95       82.91      9.66 o 
  -2   5  12      114.19      114.03     19.89 o 
  -1  -7  13        0.94        2.30      7.74 o 
   0  -7  13        0.02        2.65      8.08 o 
   1  -7  13       60.31       60.71     12.29 o 
   2  -7  13        3.35        2.33      4.72 o 
   3  -7  13        0.45        0.45      4.97 o 
  -3  -6  13       62.10       77.45     16.35 o 
  -2  -6  13       18.19       14.16     28.48 o 
  -1  -6  13      115.18      119.57     22.15 o 
   0  -6  13       24.91       19.75     21.89 o 
   1  -6  13        4.70        4.32      3.55 o 
   2  -6  13       52.01       56.83      8.07 o 
   3  -6  13       35.39       41.12      7.42 o 
  -4  -5  13        3.96        7.29     11.37 o 
  -3  -5  13       49.67       50.32     15.17 o 
  -2  -5  13      126.83      151.21     24.17 o 
  -1  -5  13       15.16       13.81     11.79 o 
   0  -5  13       80.56       76.63     24.46 o 
   1  -5  13       90.28      100.97     11.00 o 
   2  -5  13       23.14       20.57     15.66 o 
   3  -5  13        0.09        1.10      3.16 o 
   4  -5  13       14.99       13.32     13.22 o 
  -4  -4  13       44.05       36.27      9.97 o 
  -3  -4  13        2.09        1.74      5.40 o 
  -2  -4  13        5.30        4.89      6.27 o 
  -1  -4  13        0.53        1.55      5.80 o 
   0  -4  13        1.11        2.12      3.30 o 
   1  -4  13       42.48       35.28      8.97 o 
   2  -4  13        1.77        3.42      5.31 o 
   3  -4  13        8.75        5.87      5.64 o 
   4  -4  13       39.73       50.46     12.02 o 
  -6  -3  13       36.03       47.47     23.56 o 
  -5  -3  13        0.21        0.62      3.92 o 
  -4  -3  13        7.60        7.69     12.80 o 
  -3  -3  13       21.79       17.17     26.71 o 
  -2  -3  13       69.02       63.99     12.38 o 
  -1  -3  13       14.32        8.94      7.38 o 
   0  -3  13       59.05       56.35      7.81 o 
   1  -3  13       22.30       16.85     16.54 o 
   2  -3  13       70.94       85.91     10.51 o 
   3  -3  13       81.59       87.76     15.31 o 
  -6  -2  13        0.12        1.37      5.91 o 
  -5  -2  13       12.49        7.79     13.42 o 
  -4  -2  13       36.43       25.56     31.46 o 
  -3  -2  13       99.60       95.43     13.28 o 
  -2  -2  13        0.03        2.13      3.69 o 
  -1  -2  13        0.17        1.09      5.51 o 
   0  -2  13        3.28        2.38      4.01 o 
   1  -2  13       38.69       27.74      7.79 o 
   2  -2  13       86.41       85.85     10.38 o 
   3  -2  13        0.17       -0.45      4.71 o 
  -5  -1  13       41.54       47.51      9.88 o 
  -4  -1  13      137.23      146.28     16.52 o 
  -3  -1  13       92.91       88.88     21.33 o 
  -2  -1  13       23.71       16.01     10.39 o 
  -1  -1  13       22.38       18.67     12.81 o 
   0  -1  13       97.29       96.29      9.56 o 
   1  -1  13        0.88        1.08      2.16 o 
   2  -1  13       26.45       23.36     14.30 o 
  -4   0  13        4.60        3.32      6.53 o 
  -3   0  13       82.68       73.59      9.54 o 
  -2   0  13        0.10        1.95      2.02 o 
  -1   0  13      102.66      111.18      8.63 o 
   0   0  13       26.37       20.36     13.98 o 
   1   0  13       18.28       22.43      6.64 o 
   2   0  13       40.07       43.22      8.31 o 
  -7   1  13      317.28      290.26     35.01 o 
  -6   1  13        0.25        0.42      2.39 o 
  -5   1  13      359.61      306.47     36.97 o 
  -2   1  13       15.28       20.27     21.97 o 
  -1   1  13       87.96       82.79     11.73 o 
   0   1  13        0.28        0.99      2.06 o 
   1   1  13        2.87        0.45      2.75 o 
  -6   2  13        2.27        5.71      5.69 o 
  -5   2  13      149.66      152.76     22.35 o 
  -4   2  13      150.86      127.15     19.17 o 
  -3   2  13        0.26        1.01      2.29 o 
  -2   2  13       86.47      116.88     18.01 o 
  -1   2  13       51.06       44.32     11.40 o 
   0   2  13       20.44       17.82     28.34 o 
  -5   3  13       92.88       84.99     12.08 o 
  -4   3  13       20.16       14.78     28.73 o 
  -3   3  13       95.08      115.14     10.90 o 
  -2   3  13       15.17       11.33     10.23 o 
  -2  -4  14       26.71       19.93     25.44 o 
  -1  -4  14       11.95       13.42     21.38 o 
   0  -4  14       83.56       83.77     15.47 o 
  -3  -3  14       40.19       18.82     27.95 o 
  -2  -3  14        0.31       -0.20      3.63 o 
  -1  -3  14       99.27      115.32     17.02 o 
   0  -3  14       79.08       91.94     11.41 o 
  -4  -2  14        1.86        2.30      6.05 o 
  -3  -2  14        7.90        5.62      6.33 o 
  -2  -2  14       38.64       37.49      9.52 o 
  -1  -2  14        9.63        8.36     17.00 o 
   0  -2  14       56.95       62.36      8.14 o 
  -3  -1  14        0.05        1.46      3.43 o 
  -2  -1  14      140.72      157.14     19.20 o 
  -1  -1  14       36.89       41.86      6.05 o 
                                                 
